# Supplementary material for: RGEN-seq for highly sensitive amplification-free screen of off-target sites of gene editors
Source: Sci Rep. 2021 Dec 8;11:23600. doi: 10.1038/s41598-021-03160-8 (PMC8654851; doi:10.1038/s41598-021-03160-8)
Supplement: Supplementary file 8 — Supplementary Information 8. [file 41598_2021_3160_MOESM8_ESM.xlsx]

## Sheet: FANCF_5MMM
CutSites	RGENseq	SITEseq	CHANGEseq	CIRCLEseq	DIGENOME	Mismatches	RGENseqScore	SITEseqScore	CHANGEseqScore	CIRCLEseqScore	DIGENOMEscore
chr1:108847710-108847729	0	0	1	0	0	5	0	0	3	0	0
chr1:115685473-115685492	1	0	0	0	0	5	5	0	0	0	0
chr1:117174886-117174905	0	0	1	0	0	6	0	0	5	0	0
chr1:118792173-118792192	1	1	1	1	0	6	6	29	4	6	0
chr1:145815176-145815195	0	1	0	0	0	4	0	4	0	0	0
chr1:17070282-17070301	1	0	0	0	0	6	22	0	0	0	0
chr1:18076772-18076791	1	0	0	0	0	5	12	0	0	0	0
chr1:181076705-181076724	0	0	0	1	0	5	0	0	0	4	0
chr1:195966672-195966691	1	1	0	0	0	5	13	39	0	0	0
chr1:201353799-201353818	0	0	1	0	0	7	0	0	4	0	0
chr1:201507696-201507715	1	1	0	0	0	5	6	3	0	0	0
chr1:202034748-202034767	1	0	0	0	0	5	7	0	0	0	0
chr1:203508196-203508215	0	1	1	1	0	4	0	10	14	6	0
chr1:211842304-211842323	0	0	1	0	0	5	0	0	3	0	0
chr1:223712972-223712991	1	1	1	1	0	4	6	15	3	3	0
chr1:229497221-229497240	1	0	0	0	0	7	4	0	0	0	0
chr1:24080129-24080148	1	1	0	0	0	5	4	3	0	0	0
chr1:241762192-241762211	0	1	0	0	0	5	0	3	0	0	0
chr1:27321989-27322008	0	1	0	0	0	4	0	11	0	0	0
chr1:31289769-31289788	1	0	0	0	0	7	8	0	0	0	0
chr1:3298049-3298068	1	0	0	0	0	7	4	0	0	0	0
chr1:41981906-41981925	0	1	1	0	0	6	0	9	8	0	0
chr1:47412063-47412082	0	1	0	0	0	5	0	10	0	0	0
chr1:48223545-48223564	1	0	0	0	0	7	6	0	0	0	0
chr1:4923368-4923387	0	0	1	0	0	4	0	0	5	0	0
chr1:5167544-5167563	1	0	0	0	0	7	7	0	0	0	0
chr1:53186610-53186629	0	0	1	0	0	6	0	0	4	0	0
chr1:57327384-57327403	1	1	0	0	0	6	5	9	0	0	0
chr1:6582811-6582830	0	0	1	0	0	7	0	0	4	0	0
chr1:68148166-68148185	0	1	1	0	0	4	0	12	5	0	0
chr1:71144957-71144976	0	0	1	0	0	6	0	0	4	0	0
chr1:73279298-73279317	0	0	1	0	0	7	0	0	4	0	0
chr1:7514367-7514386	0	0	0	1	0	5	0	0	0	4	0
chr1:80369103-80369122	1	1	1	1	0	5	8	14	11	10	0
chr1:80978216-80978235	0	1	1	1	0	5	0	3	3	4	0
chr1:84560989-84561008	0	0	1	0	0	6	0	0	4	0	0
chr1:9069395-9069414	1	1	1	1	0	5	4	65	4	4	0
chr10:117869670-117869689	1	1	0	0	0	4	3	13	0	0	0
chr10:118408332-118408351	1	0	0	0	0	4	5	0	0	0	0
chr10:119380341-119380360	1	0	0	0	0	6	5	0	0	0	0
chr10:120526817-120526836	1	1	0	0	0	6	13	5	0	0	0
chr10:124325331-124325350	1	0	0	0	0	7	13	0	0	0	0
chr10:125529166-125529185	1	1	0	0	0	6	8	10	0	0	0
chr10:127679200-127679219	0	0	1	0	0	7	0	0	5	0	0
chr10:128678734-128678753	0	1	0	0	0	4	0	16	0	0	0
chr10:128974397-128974416	0	1	0	0	0	4	0	10	0	0	0
chr10:132153861-132153880	0	1	0	0	0	5	0	7	0	0	0
chr10:13394772-13394791	1	1	1	1	1	4	58	125	165	47	2.9
chr10:1755259-1755278	0	1	0	1	0	4	0	6	0	4	0
chr10:1806109-1806128	1	0	0	0	0	5	4	0	0	0	0
chr10:21142679-21142698	0	0	1	0	0	7	0	0	4	0	0
chr10:3109799-3109818	1	1	0	0	1	6	63	20	0	0	27.9
chr10:34793031-34793050	0	0	0	1	0	4	0	0	0	3	0
chr10:37664255-37664274	1	1	1	1	1	3	130	96	279	70	74.1
chr10:4187484-4187503	1	1	0	0	0	7	16	6	0	0	0
chr10:42914566-42914585	1	1	1	1	1	3	132	97	348	130	60.2
chr10:55172038-55172057	1	0	0	0	0	6	6	0	0	0	0
chr10:59785116-59785135	1	1	0	0	0	6	4	4	0	0	0
chr10:70962241-70962260	1	0	0	0	0	7	4	0	0	0	0
chr10:71703362-71703381	1	1	1	1	1	3	217	139	411	98	82
chr10:77253906-77253925	1	0	0	0	0	6	14	0	0	0	0
chr10:7754682-7754701	1	1	1	0	0	6	19	42	6	0	0
chr10:77603322-77603341	1	0	0	0	0	7	8	0	0	0	0
chr10:77603472-77603491	1	0	0	0	0	7	6	0	0	0	0
chr10:79056975-79056994	0	1	0	0	0	5	0	5	0	0	0
chr10:86981472-86981491	1	0	0	0	0	7	5	0	0	0	0
chr10:97886577-97886596	0	1	0	0	0	4	0	7	0	0	0
chr11:121966834-121966853	0	1	1	0	0	4	0	24	8	0	0
chr11:22625789-22625808	1	1	1	1	1	0	136	44	548	218	88.1
chr11:35995235-35995254	0	0	1	0	0	6	0	0	4	0	0
chr11:371425-371444	0	1	0	0	0	5	0	3	0	0	0
chr11:38278636-38278655	1	0	0	0	0	7	4	0	0	0	0
chr11:45280286-45280305	0	0	0	1	0	3	0	0	0	3	0
chr11:46312492-46312511	0	0	1	0	0	7	0	0	4	0	0
chr11:47532482-47532501	0	0	0	0	1	0	0	0	0	0	19.3
chr11:58638010-58638029	0	0	1	0	0	5	0	0	4	0	0
chr11:66707557-66707576	1	1	1	1	1	3	82	82	110	35	33.1
chr11:67635741-67635760	0	1	0	0	0	6	0	5	0	0	0
chr11:76674816-76674835	1	0	0	0	0	7	10	0	0	0	0
chr11:82671116-82671135	1	0	0	0	0	7	4	0	0	0	0
chr11:82939647-82939666	1	1	0	0	0	7	15	8	0	0	0
chr12:112654107-112654126	0	1	0	0	0	3	0	13	0	0	0
chr12:114892859-114892878	1	0	0	0	0	6	5	0	0	0	0
chr12:115030000-115030019	1	1	1	1	1	4	96	79	333	85	17.2
chr12:121725200-121725219	1	1	1	1	0	4	14	51	22	22	0
chr12:132140663-132140682	0	1	0	0	0	5	0	4	0	0	0
chr12:22215057-22215076	0	1	0	0	0	7	0	4	0	0	0
chr12:2610726-2610745	0	0	0	0	1	3	0	0	0	0	10.6
chr12:2679209-2679228	1	1	0	0	0	3	3	40	0	0	0
chr12:3109978-3109997	1	1	0	0	0	7	8	4	0	0	0
chr12:3243337-3243356	0	0	1	0	0	5	0	0	5	0	0
chr12:33406493-33406512	0	0	1	0	0	5	0	0	9	0	0
chr12:41615151-41615170	0	0	0	1	0	6	0	0	0	5	0
chr12:6018407-6018426	1	0	0	0	0	5	10	0	0	0	0
chr12:68406156-68406175	1	0	0	0	0	6	6	0	0	0	0
chr12:73095562-73095581	0	1	0	0	0	5	0	5	0	0	0
chr12:92225263-92225282	1	1	0	0	0	4	19	34	0	0	0
chr13:109149775-109149794	1	1	1	1	1	4	52	77	125	20	3.2
chr13:112534142-112534161	0	0	1	0	0	5	0	0	3	0	0
chr13:114050111-114050130	1	1	1	1	0	3	5	57	111	29	0
chr13:27154970-27154989	0	1	0	0	0	5	0	3	0	0	0
chr13:32117622-32117641	0	0	1	0	0	5	0	0	3	0	0
chr13:51740379-51740398	0	1	0	0	0	5	0	6	0	0	0
chr13:52725367-52725386	0	1	0	0	0	5	0	3	0	0	0
chr13:66499751-66499770	1	1	1	0	0	5	14	4	5	0	0
chr13:75600737-75600756	0	0	1	0	0	5	0	0	4	0	0
chr13:76233766-76233785	1	1	0	0	0	7	25	4	0	0	0
chr13:85490698-85490717	0	1	0	0	0	6	0	4	0	0	0
chr13:93529845-93529864	1	1	0	0	0	6	55	6	0	0	0
chr13:98068867-98068886	0	0	1	0	0	5	0	0	7	0	0
chr13:99359193-99359212	0	0	0	0	1	9	0	0	0	0	2.7
chr13:99404616-99404635	0	1	0	0	0	4	0	5	0	0	0
chr14:38102144-38102163	0	0	1	0	0	6	0	0	4	0	0
chr14:47207463-47207482	0	0	1	0	0	6	0	0	4	0	0
chr14:54188287-54188306	0	0	1	0	0	4	0	0	3	0	0
chr14:65979162-65979181	0	0	1	0	0	5	0	0	4	0	0
chr14:67173246-67173265	0	1	0	0	0	4	0	10	0	0	0
chr14:94314219-94314238	0	0	1	0	0	7	0	0	5	0	0
chr15:101386515-101386534	1	0	0	0	0	7	10	0	0	0	0
chr15:29381813-29381832	0	1	0	1	0	5	0	3	0	4	0
chr15:42396833-42396852	1	0	0	0	0	4	4	0	0	0	0
chr15:42694265-42694284	1	0	0	0	0	7	11	0	0	0	0
chr15:46436103-46436122	0	1	0	0	0	4	0	6	0	0	0
chr15:63504819-63504838	0	0	1	0	0	5	0	0	3	0	0
chr15:63745572-63745591	0	0	1	0	0	7	0	0	4	0	0
chr15:63782593-63782612	0	0	1	0	0	5	0	0	4	0	0
chr15:69505080-69505099	1	0	0	0	0	6	8	0	0	0	0
chr15:74611446-74611465	0	1	0	0	0	6	0	5	0	0	0
chr15:75843783-75843802	0	0	1	0	0	5	0	0	4	0	0
chr15:77834798-77834817	1	0	0	0	0	6	5	0	0	0	0
chr15:78322274-78322293	1	1	0	1	0	5	35	30	0	3	0
chr15:96858320-96858339	0	1	0	0	0	4	0	5	0	0	0
chr15:97604060-97604079	0	0	1	0	0	5	0	0	3	0	0
chr16:12053784-12053803	1	1	0	0	0	7	11	4	0	0	0
chr16:2070868-2070887	1	1	0	0	0	7	6	7	0	0	0
chr16:23068841-23068860	0	0	1	0	0	7	0	0	4	0	0
chr16:28603863-28603882	1	1	1	1	1	3	110	168	135	49	10
chr16:28876196-28876215	1	1	0	0	0	4	3	6	0	0	0
chr16:3078446-3078465	0	0	1	0	0	5	0	0	3	0	0
chr16:3481936-3481955	0	0	1	0	0	5	0	0	3	0	0
chr16:49514776-49514795	0	1	0	0	0	7	0	5	0	0	0
chr16:49637111-49637130	0	0	0	0	1	0	0	0	0	0	43.8
chr16:57626947-57626966	0	1	0	0	0	5	0	5	0	0	0
chr16:58114145-58114164	1	0	0	0	0	5	3	0	0	0	0
chr16:7734214-7734233	1	0	0	0	0	6	6	0	0	0	0
chr16:85458797-85458816	0	1	1	1	0	5	0	16	3	10	0
chr16:85902635-85902654	0	1	1	1	0	3	0	12	5	3	0
chr17:16514281-16514300	0	1	0	0	0	6	0	4	0	0	0
chr17:19371423-19371442	0	1	0	0	0	5	0	91	0	0	0
chr17:27546219-27546238	0	1	0	0	0	6	0	5	0	0	0
chr17:279348-279367	1	0	0	0	0	7	8	0	0	0	0
chr17:29939093-29939112	0	1	0	0	0	4	0	6	0	0	0
chr17:32125539-32125558	1	1	0	0	1	7	31	14	0	0	8.9
chr17:36628607-36628626	1	1	1	0	1	4	22	7	3	0	6.8
chr17:37813821-37813840	1	0	0	0	0	6	14	0	0	0	0
chr17:4077079-4077098	1	1	1	1	1	4	7	9	11	4	4.6
chr17:41499480-41499499	1	0	0	0	1	6	8	0	0	0	3.8
chr17:41519534-41519553	1	1	1	1	1	4	46	124	21	8	26.8
chr17:46912575-46912594	1	1	0	0	0	7	12	4	0	0	0
chr17:48430870-48430889	0	0	0	1	0	6	0	0	0	6	0
chr17:55617717-55617736	0	1	0	0	0	4	0	20	0	0	0
chr17:57883250-57883269	1	0	0	0	0	7	4	0	0	0	0
chr17:60745775-60745794	0	0	1	0	0	5	0	0	3	0	0
chr17:67713553-67713572	1	1	1	1	0	6	36	25	11	5	0
chr17:69822582-69822601	1	0	0	0	0	6	5	0	0	0	0
chr17:8039586-8039605	1	0	0	0	0	6	8	0	0	0	0
chr17:80950161-80950180	1	1	1	1	1	4	60	110	17	5	4.2
chr17:81099349-81099368	0	1	0	0	0	4	0	5	0	0	0
chr17:83132797-83132816	0	1	0	0	0	5	0	3	0	0	0
chr17:8529285-8529304	1	1	0	0	1	6	9	5	0	0	2.5
chr17:8867192-8867211	1	0	0	0	0	7	9	0	0	0	0
chr18:13444236-13444255	0	0	1	0	0	5	0	0	3	0	0
chr18:33851932-33851951	0	1	0	0	0	4	0	8	0	0	0
chr18:35267970-35267989	1	0	0	0	0	7	4	0	0	0	0
chr18:35438024-35438043	1	0	0	0	0	7	8	0	0	0	0
chr18:4334444-4334463	1	1	0	0	0	5	3	9	0	0	0
chr18:4413243-4413262	0	1	0	0	0	7	0	4	0	0	0
chr18:49993032-49993051	0	1	1	0	0	4	0	24	4	0	0
chr18:61667576-61667595	0	0	1	0	0	7	0	0	4	0	0
chr18:68968698-68968717	0	1	0	0	0	5	0	3	0	0	0
chr18:77099859-77099878	0	1	1	0	0	4	0	15	9	0	0
chr18:8707527-8707546	1	1	1	1	1	0	63	51	107	40	47.1
chr19:10739417-10739436	1	1	0	0	0	7	19	16	0	0	0
chr19:10819283-10819302	1	1	0	0	0	5	5	10	0	0	0
chr19:14185221-14185240	0	0	1	0	0	7	0	0	4	0	0
chr19:1647491-1647510	1	1	0	0	0	5	6	62	0	0	0
chr19:19347909-19347928	0	1	0	0	0	5	0	3	0	0	0
chr19:28299939-28299958	1	1	0	0	0	4	6	43	0	0	0
chr19:2977727-2977746	0	0	0	1	0	4	0	0	0	3	0
chr19:37586882-37586901	0	1	1	0	0	4	0	66	3	0	0
chr19:38914956-38914975	1	1	1	1	0	4	69	71	26	14	0
chr19:40788008-40788027	0	1	0	0	0	6	0	10	0	0	0
chr19:48316634-48316653	0	1	0	0	0	3	0	6	0	0	0
chr19:51446125-51446144	0	1	0	0	0	4	0	5	0	0	0
chr19:54456777-54456796	1	0	0	0	0	5	4	0	0	0	0
chr19:57945298-57945317	1	1	0	0	0	7	4	11	0	0	0
chr19:7072933-7072952	0	1	1	1	0	4	0	62	4	7	0
chr19:7383432-7383451	0	1	1	0	0	5	0	30	7	0	0
chr2:105609518-105609537	1	0	0	0	0	5	3	0	0	0	0
chr2:114516124-114516143	1	1	0	0	0	6	4	6	0	0	0
chr2:117731708-117731727	1	1	0	0	0	4	6	6	0	0	0
chr2:11850161-11850180	1	1	1	1	0	4	8	3	3	3	0
chr2:119072421-119072440	0	0	1	0	0	7	0	0	7	0	0
chr2:126749837-126749856	1	1	0	0	0	6	4	4	0	0	0
chr2:132417210-132417229	1	1	0	0	1	6	25	5	0	0	11.4
chr2:16626874-16626893	1	1	1	0	0	5	10	11	5	0	0
chr2:170706891-170706910	1	0	0	0	0	7	6	0	0	0	0
chr2:175257034-175257053	1	0	0	0	1	7	6	0	0	0	2.7
chr2:177836001-177836020	1	0	0	0	0	7	4	0	0	0	0
chr2:181229575-181229594	1	0	0	0	0	7	6	0	0	0	0
chr2:182488875-182488894	1	1	0	1	0	5	9	36	0	14	0
chr2:198138422-198138441	0	1	0	0	0	6	0	7	0	0	0
chr2:20263418-20263437	1	1	0	0	0	7	10	4	0	0	0
chr2:215333349-215333368	0	1	1	1	0	4	0	6	13	4	0
chr2:21559997-21560016	0	1	0	1	0	3	0	4	0	3	0
chr2:230921964-230921983	1	1	0	0	0	4	8	8	0	0	0
chr2:237577750-237577769	1	0	0	0	0	7	4	0	0	0	0
chr2:239489653-239489672	0	0	1	0	0	4	0	0	5	0	0
chr2:241534233-241534252	1	1	1	1	0	6	17	73	28	12	0
chr2:3425227-3425246	0	1	1	1	0	4	0	38	6	10	0
chr2:35467869-35467888	1	1	1	0	1	6	18	6	19	0	13.1
chr2:42493411-42493430	0	0	1	0	0	4	0	0	4	0	0
chr2:5320962-5320981	0	0	1	0	0	5	0	0	3	0	0
chr2:54594732-54594751	0	1	1	0	0	4	0	19	7	0	0
chr2:54626174-54626193	1	1	1	1	1	3	48	63	130	43	17.4
chr2:96953899-96953918	1	1	1	0	0	5	4	32	11	0	0
chr2:98959477-98959496	0	0	1	1	0	6	0	0	10	8	0
chr20:19809979-19809998	1	0	0	0	1	6	13	0	0	0	4.2
chr20:20017042-20017061	1	0	0	0	0	7	6	0	0	0	0
chr20:2043552-2043571	1	1	0	0	0	6	5	11	0	0	0
chr20:33311117-33311136	0	1	0	0	0	4	0	32	0	0	0
chr20:34995962-34995981	0	1	1	0	0	4	0	6	4	0	0
chr20:37598196-37598215	0	1	0	0	0	6	0	4	0	0	0
chr20:42773098-42773117	0	1	1	0	0	4	0	8	13	0	0
chr20:45853148-45853167	0	0	1	0	0	7	0	0	4	0	0
chr20:46274932-46274951	0	0	0	0	1	9	0	0	0	0	33.8
chr20:4641917-4641936	0	0	1	0	0	6	0	0	5	0	0
chr20:5190702-5190721	0	0	1	0	0	3	0	0	5	0	0
chr20:52599219-52599238	0	1	0	0	0	4	0	3	0	0	0
chr20:55989303-55989322	1	0	0	0	0	7	4	0	0	0	0
chr20:57206612-57206631	0	1	0	0	0	5	0	5	0	0	0
chr20:58790039-58790058	0	0	0	1	0	4	0	0	0	3	0
chr20:59839869-59839888	0	0	1	0	0	4	0	0	5	0	0
chr20:64056264-64056283	1	0	0	0	0	7	4	0	0	0	0
chr20:821997-822016	1	1	0	0	0	5	10	7	0	0	0
chr21:17096818-17096837	0	1	0	0	0	7	0	13	0	0	0
chr21:29858360-29858379	0	1	1	1	0	5	0	8	8	6	0
chr21:31266131-31266150	0	1	0	0	0	4	0	4	0	0	0
chr21:40461348-40461367	0	1	0	0	0	5	0	5	0	0	0
chr21:40584695-40584714	1	1	0	0	0	5	10	117	0	0	0
chr21:9572862-9572881	1	0	0	0	0	7	4	0	0	0	0
chr22:16696820-16696839	1	1	0	0	0	5	6	5	0	0	0
chr22:18817095-18817114	0	0	1	0	0	5	0	0	3	0	0
chr22:25558535-25558554	1	1	0	0	0	5	7	4	0	0	0
chr22:38431226-38431245	0	1	1	0	0	4	0	7	3	0	0
chr22:40608509-40608528	0	1	0	0	0	6	0	7	0	0	0
chr22:41477463-41477482	1	1	0	0	0	7	9	10	0	0	0
chr22:41507594-41507613	1	0	0	0	0	7	8	0	0	0	0
chr22:41946463-41946482	0	1	0	0	0	4	0	11	0	0	0
chr22:44119121-44119140	1	0	0	0	0	5	16	0	0	0	0
chr22:44665190-44665209	1	1	1	1	0	5	4	7	19	7	0
chr22:44959639-44959658	1	0	0	0	0	7	11	0	0	0	0
chr22:45476097-45476116	1	1	0	0	0	5	70	14	0	0	0
chr3:10844198-10844217	1	0	0	0	1	7	39	0	0	0	31.7
chr3:113262413-113262432	1	0	0	0	0	6	25	0	0	0	0
chr3:113705515-113705534	0	0	1	0	0	5	0	0	6	0	0
chr3:12234128-12234147	0	1	0	0	0	4	0	3	0	0	0
chr3:123322635-123322654	1	1	1	1	0	4	60	38	15	6	0
chr3:126392243-126392262	1	0	0	0	0	7	4	0	0	0	0
chr3:129697605-129697624	0	1	0	0	0	7	0	10	0	0	0
chr3:132731031-132731050	0	1	0	0	0	5	0	8	0	0	0
chr3:133401961-133401980	0	0	1	0	0	7	0	0	5	0	0
chr3:135077703-135077722	0	1	0	0	0	5	0	4	0	0	0
chr3:135147096-135147115	1	0	0	0	0	7	6	0	0	0	0
chr3:143329756-143329775	0	1	0	0	0	4	0	7	0	0	0
chr3:144472015-144472034	1	0	0	0	0	6	4	0	0	0	0
chr3:16150475-16150494	1	1	0	0	0	5	9	4	0	0	0
chr3:17448540-17448559	1	1	1	1	0	3	9	29	48	22	0
chr3:184383429-184383448	1	0	0	0	0	7	5	0	0	0	0
chr3:186178646-186178665	0	1	0	0	0	5	0	3	0	0	0
chr3:190904481-190904500	0	0	1	0	0	6	0	0	4	0	0
chr3:196703670-196703689	0	0	1	0	0	6	0	0	5	0	0
chr3:23664202-23664221	1	1	0	0	0	6	17	9	0	0	0
chr3:29330856-29330875	1	1	0	0	0	6	20	6	0	0	0
chr3:35071670-35071689	1	1	1	1	1	4	93	52	212	93	40.8
chr3:36820722-36820741	1	1	0	0	0	6	11	7	0	0	0
chr3:42964980-42964999	0	1	1	0	0	5	0	3	3	0	0
chr3:46154639-46154658	0	1	0	0	0	4	0	7	0	0	0
chr3:48424500-48424519	1	0	0	0	0	7	10	0	0	0	0
chr3:5787899-5787918	0	1	0	0	0	4	0	9	0	0	0
chr3:63889713-63889732	0	1	1	0	0	4	0	9	5	0	0
chr3:64428111-64428130	0	0	0	1	0	5	0	0	0	3	0
chr3:82624156-82624175	0	1	1	0	0	5	0	10	9	0	0
chr3:850039-850058	1	1	0	0	0	4	4	10	0	0	0
chr3:8648960-8648979	0	0	0	1	0	5	0	0	0	4	0
chr3:86625604-86625623	0	0	1	0	0	6	0	0	5	0	0
chr3:9161589-9161608	0	1	0	0	0	4	0	3	0	0	0
chr3:98007017-98007036	1	1	0	0	1	5	45	6	0	0	6.9
chr3:9821283-9821302	0	1	0	0	0	7	0	5	0	0	0
chr4:118054693-118054712	0	0	1	0	0	7	0	0	4	0	0
chr4:119311896-119311915	0	0	0	1	0	7	0	0	0	4	0
chr4:120838942-120838961	0	1	0	0	0	5	0	23	0	0	0
chr4:140590970-140590989	1	1	1	1	0	4	13	25	38	43	0
chr4:148062375-148062394	1	0	0	0	0	6	5	0	0	0	0
chr4:158188609-158188628	1	1	0	0	0	6	10	7	0	0	0
chr4:15894573-15894592	1	1	0	0	0	6	4	27	0	0	0
chr4:17042042-17042061	0	0	1	0	0	5	0	0	3	0	0
chr4:186030386-186030405	1	0	0	0	0	7	4	0	0	0	0
chr4:5095069-5095088	0	0	1	0	0	5	0	0	3	0	0
chr4:52226768-52226787	1	1	1	0	1	5	54	16	14	0	7.1
chr4:54659618-54659637	0	0	1	0	0	7	0	0	4	0	0
chr4:7335092-7335111	1	0	1	0	1	5	14	0	5	0	3
chr4:75234754-75234773	0	0	0	0	1	7	0	0	0	0	4.9
chr5:104205697-104205716	0	0	1	0	0	5	0	0	4	0	0
chr5:112527572-112527591	0	0	0	1	0	4	0	0	0	3	0
chr5:116573383-116573402	0	0	1	0	0	5	0	0	3	0	0
chr5:133599851-133599870	1	0	0	0	0	7	5	0	0	0	0
chr5:134504379-134504398	1	1	0	1	0	5	3	21	0	3	0
chr5:139149456-139149475	1	0	0	0	0	7	13	0	0	0	0
chr5:141040133-141040152	1	1	0	0	0	3	4	16	0	0	0
chr5:144186922-144186941	0	1	0	0	0	6	0	11	0	0	0
chr5:174035849-174035868	0	0	1	0	0	7	0	0	4	0	0
chr5:174771906-174771925	1	0	0	0	0	6	4	0	0	0	0
chr5:175735325-175735344	0	0	1	0	0	6	0	0	4	0	0
chr5:176620834-176620853	0	1	0	0	0	5	0	5	0	0	0
chr5:176792455-176792474	1	0	0	0	0	5	3	0	0	0	0
chr5:1846997-1847016	0	1	0	0	0	5	0	3	0	0	0
chr5:24637565-24637584	0	0	1	0	0	5	0	0	3	0	0
chr5:27228356-27228375	0	0	1	0	0	7	0	0	4	0	0
chr5:32773064-32773083	0	1	0	0	0	7	0	6	0	0	0
chr5:36636864-36636883	1	1	1	1	0	3	5	39	6	3	0
chr5:38231739-38231758	1	1	0	0	0	5	5	91	0	0	0
chr5:6339796-6339815	0	0	0	1	0	5	0	0	0	4	0
chr5:640874-640893	1	0	0	0	0	5	3	0	0	0	0
chr5:69042693-69042712	1	1	1	1	1	4	21	15	10	3	4.7
chr5:73215345-73215364	1	0	0	0	0	6	11	0	0	0	0
chr5:86400221-86400240	1	1	0	0	1	5	14	6	0	0	3.1
chr5:87515732-87515751	0	0	1	0	0	4	0	0	3	0	0
chr5:94179649-94179668	0	1	1	0	0	4	0	3	9	0	0
chr6:107180584-107180603	1	0	0	0	0	5	3	0	0	0	0
chr6:109356018-109356037	1	1	0	0	0	4	11	9	0	0	0
chr6:142048405-142048424	1	1	1	1	0	5	31	29	14	9	0
chr6:143060946-143060965	1	1	0	1	0	4	5	20	0	7	0
chr6:146605659-146605678	1	0	0	0	0	7	4	0	0	0	0
chr6:149717623-149717642	1	0	0	0	0	6	4	0	0	0	0
chr6:158397418-158397437	1	1	0	0	0	5	8	19	0	0	0
chr6:16145185-16145204	1	0	0	0	0	6	6	0	0	0	0
chr6:167698647-167698666	1	0	0	0	0	7	6	0	0	0	0
chr6:169199871-169199890	0	0	1	0	0	5	0	0	3	0	0
chr6:21526902-21526921	0	0	0	1	0	6	0	0	0	4	0
chr6:29995400-29995419	1	0	0	0	0	7	6	0	0	0	0
chr6:39915190-39915209	1	0	0	0	0	7	5	0	0	0	0
chr6:41489824-41489843	1	1	1	1	1	5	56	34	5	10	3.4
chr6:46015580-46015599	1	1	0	0	0	5	5	5	0	0	0
chr6:47152162-47152181	0	1	0	0	0	7	0	5	0	0	0
chr6:67825726-67825745	1	0	0	0	0	7	6	0	0	0	0
chr6:76752891-76752910	1	1	1	1	0	5	36	128	36	16	0
chr6:83689132-83689151	0	0	1	0	0	6	0	0	4	0	0
chr6:95998528-95998547	0	0	1	0	0	5	0	0	3	0	0
chr7:101325566-101325585	0	1	0	0	0	5	0	5	0	0	0
chr7:101700487-101700506	0	0	1	0	0	4	0	0	6	0	0
chr7:102491195-102491214	0	0	0	0	1	4	0	0	0	0	114.4
chr7:102590368-102590387	0	0	0	0	1	4	0	0	0	0	34
chr7:105497077-105497096	1	1	0	0	0	7	6	7	0	0	0
chr7:11440341-11440360	0	0	1	0	0	6	0	0	4	0	0
chr7:124362632-124362651	0	0	1	0	0	7	0	0	4	0	0
chr7:135263387-135263406	0	1	0	0	0	5	0	8	0	0	0
chr7:156520952-156520971	0	1	0	0	0	6	0	19	0	0	0
chr7:158655428-158655447	0	1	0	0	0	5	0	14	0	0	0
chr7:2033218-2033237	1	0	0	0	0	6	6	0	0	0	0
chr7:2494128-2494147	0	0	1	0	0	5	0	0	3	0	0
chr7:27168259-27168278	0	0	1	0	0	4	0	0	3	0	0
chr7:30436419-30436438	0	1	0	0	0	5	0	15	0	0	0
chr7:32929633-32929652	0	0	1	0	0	4	0	0	3	0	0
chr7:40774294-40774313	0	0	1	0	0	5	0	0	5	0	0
chr7:42999061-42999080	0	0	1	0	0	7	0	0	4	0	0
chr7:44036881-44036900	1	1	1	1	1	4	22	37	22	10	56.5
chr7:51460019-51460038	1	0	0	0	0	7	6	0	0	0	0
chr7:54525299-54525318	0	1	0	0	0	5	0	3	0	0	0
chr7:64293699-64293718	0	1	0	0	0	5	0	4	0	0	0
chr7:65954019-65954038	0	0	1	0	0	5	0	0	3	0	0
chr7:87236197-87236216	0	0	1	0	0	6	0	0	4	0	0
chr7:946483-946502	1	0	0	0	0	6	12	0	0	0	0
chr8:101885726-101885745	1	1	1	1	0	5	52	29	17	12	0
chr8:103093098-103093117	0	0	1	0	0	6	0	0	4	0	0
chr8:127746208-127746227	0	0	1	0	0	4	0	0	3	0	0
chr8:129589733-129589752	1	0	0	0	0	6	5	0	0	0	0
chr8:133658144-133658163	1	0	0	0	0	6	4	0	0	0	0
chr8:134833882-134833901	0	0	1	0	0	7	0	0	5	0	0
chr8:135681314-135681333	0	1	0	0	0	5	0	6	0	0	0
chr8:136925631-136925650	1	0	0	0	0	7	13	0	0	0	0
chr8:139821045-139821064	1	0	0	0	0	5	9	0	0	0	0
chr8:14211274-14211293	0	1	0	0	0	5	0	8	0	0	0
chr8:143518098-143518117	1	0	0	0	0	5	9	0	0	0	0
chr8:14648555-14648574	0	0	1	0	0	4	0	0	3	0	0
chr8:48903918-48903937	0	1	0	0	0	5	0	6	0	0	0
chr8:58323916-58323935	0	1	1	1	0	5	0	5	8	4	0
chr8:70472166-70472185	1	0	0	0	1	7	5	0	0	0	4
chr8:85833975-85833994	0	0	1	0	0	5	0	0	3	0	0
chr9:108705526-108705545	1	1	1	1	1	5	25	54	8	10	5.3
chr9:109330306-109330325	1	0	0	0	0	5	5	0	0	0	0
chr9:110400011-110400030	1	1	1	1	1	3	6	27	75	32	8.9
chr9:115416511-115416530	1	1	0	1	0	4	4	34	0	3	0
chr9:11782882-11782901	0	1	0	0	0	6	0	8	0	0	0
chr9:123849599-123849618	0	1	1	0	0	5	0	4	6	0	0
chr9:125467426-125467445	0	1	0	0	0	5	0	3	0	0	0
chr9:126433327-126433346	0	0	1	0	0	6	0	0	5	0	0
chr9:131402618-131402637	0	0	1	0	0	7	0	0	4	0	0
chr9:13255553-13255572	0	0	1	0	0	5	0	0	3	0	0
chr9:133849650-133849669	1	0	0	0	0	7	4	0	0	0	0
chr9:136997070-136997089	1	1	0	0	1	5	75	24	0	0	3
chr9:137951359-137951378	0	1	0	0	0	4	0	5	0	0	0
chr9:4233369-4233388	0	1	0	0	0	5	0	4	0	0	0
chr9:87670575-87670594	0	1	0	0	0	4	0	3	0	0	0
chr9:99868189-99868208	1	1	1	0	0	6	18	20	19	0	0
chr9:99932460-99932479	1	1	0	0	0	7	35	20	0	0	0
chrX:111476500-111476519	1	1	1	1	0	4	13	63	22	15	0
chrX:113573172-113573191	1	1	1	1	0	5	36	21	7	19	0
chrX:133710883-133710902	1	1	0	0	0	7	17	41	0	0	0
chrX:137424299-137424318	1	1	0	1	0	5	6	68	0	4	0
chrX:149542064-149542083	1	0	0	0	0	7	5	0	0	0	0
chrX:149937416-149937435	1	0	0	0	0	7	6	0	0	0	0
chrX:153591121-153591140	1	0	0	0	0	7	6	0	0	0	0
chrX:23020691-23020710	0	1	0	0	0	5	0	3	0	0	0
chrX:36332620-36332639	0	0	1	0	0	4	0	0	3	0	0
chrX:38943643-38943662	0	0	1	0	0	7	0	0	5	0	0
chrX:39605414-39605433	0	1	0	0	0	4	0	4	0	0	0
chrX:50398189-50398208	0	1	1	0	0	3	0	9	9	0	0
chrX:57204493-57204512	0	0	1	0	0	5	0	0	3	0	0
chrX:75713816-75713835	1	1	0	0	0	5	12	7	0	0	0
chrX:87100160-87100179	1	1	1	1	1	4	147	145	118	34	16.2
chrX:9113489-9113508	0	0	0	1	0	6	0	0	0	5	0
chrX:98311910-98311929	1	0	0	0	1	6	34	0	0	0	9.8
chrX:9850165-9850184	1	1	0	0	0	4	48	17	0	0	0

## Sheet: VEGFAs1
CutSites	RGENseq	SITEseq	CHANGEseq	CIRCLEseq	DIGENOME	Mismatches	RGENseqScore	SITEseqScore	CHANGEseqScore	CIRCLEseqScore	DIGENOMEscore
71609	0	1	1	1	0	4	0	28	15	3	0
156274	1	1	1	1	1	4	37	125	153	49	11.3
283359	0	0	1	0	0	7	0	0	4	0	0
366713	1	1	1	1	1	4	21	72	478	58	9.4
407715	0	0	1	0	0	6	0	0	7	0	0
424722	0	1	0	0	0	6	0	9	0	0	0
433423	1	1	1	1	0	3	4	16	7	3	0
582812	0	0	1	0	0	7	0	0	4	0	0
666465	0	0	1	0	0	6	0	0	4	0	0
711047	0	1	1	0	0	5	0	4	3	0	0
830609	0	1	1	0	0	6	0	6	9	0	0
867040	1	1	1	1	0	5	21	24	59	34	0
1026048	0	0	1	0	0	7	0	0	4	0	0
1053552	0	0	1	0	0	5	0	0	3	0	0
1125910	0	1	0	0	0	6	0	59	0	0	0
1131162	0	1	0	0	0	7	0	15	0	0	0
1182839	0	1	0	0	0	7	0	6	0	0	0
1186866	0	1	0	0	0	6	0	4	0	0	0
1467555	0	0	1	0	0	7	0	0	7	0	0
1526569	1	0	0	0	0	7	10	0	0	0	0
1543147	0	1	0	0	0	5	0	32	0	0	0
1548380	0	0	1	0	0	7	0	0	4	0	0
1737706	0	0	1	0	0	4	0	0	9	0	0
1878910	1	1	1	1	1	3	10	22	1984	66	20.7
1955837	0	1	0	0	0	6	0	6	0	0	0
1984948	1	0	0	0	0	6	4	0	0	0	0
2006746	0	0	1	0	0	7	0	0	4	0	0
2009059	1	0	0	0	0	7	9	0	0	0	0
2031395	0	1	0	0	0	6	0	15	0	0	0
2054885	0	0	1	0	0	5	0	0	3	0	0
2153819	0	1	0	0	0	5	0	31	0	0	0
2184134	0	0	1	0	0	5	0	0	4	0	0
2336851	0	1	0	0	0	7	0	10	0	0	0
2428664	1	0	0	0	0	6	5	0	0	0	0
2428692	1	1	0	0	0	5	3	15	0	0	0
2510754	0	0	1	0	0	7	0	0	5	0	0
2536528	1	1	1	0	0	5	15	13	24	0	0
2637205	0	0	1	0	0	4	0	0	3	0	0
2656566	0	0	1	0	0	5	0	0	4	0	0
2688376	0	0	1	0	0	6	0	0	5	0	0
2748296	0	0	1	0	0	7	0	0	4	0	0
2750212	1	1	1	1	0	5	26	137	35	22	0
2753232	0	1	1	0	0	5	0	8	3	0	0
2762173	0	0	1	0	0	7	0	0	4	0	0
2777361	0	1	0	0	0	7	0	4	0	0	0
2788963	0	0	1	0	0	6	0	0	4	0	0
2813433	0	1	1	0	0	5	0	19	7	0	0
2823528	0	1	0	0	0	6	0	5	0	0	0
2962662	1	1	1	0	0	5	7	12	11	0	0
3043316	0	0	1	0	0	7	0	0	4	0	0
3076074	0	0	1	0	0	4	0	0	11	0	0
3131741	1	1	1	0	0	6	32	77	24	0	0
3151066	0	0	1	0	0	6	0	0	13	0	0
3151217	0	0	1	0	0	7	0	0	10	0	0
3156924	0	1	0	0	0	7	0	14	0	0	0
3184763	1	1	1	0	0	6	5	11	6	0	0
3189688	0	1	0	0	0	7	0	4	0	0	0
3195214	1	1	1	0	0	6	6	12	10	0	0
3227184	1	0	0	0	0	7	4	0	0	0	0
3300632	0	0	1	0	0	7	0	0	5	0	0
3364678	0	0	1	0	0	5	0	0	4	0	0
3423973	1	1	1	1	1	5	16	12	478	26	9.7
3688751	1	1	1	1	0	6	16	41	151	21	0
3688768	0	0	1	0	0	7	0	0	5	0	0
3906932	0	0	1	0	0	6	0	0	62	0	0
3927121	0	1	0	0	0	6	0	136	0	0	0
4226193	1	1	1	1	0	5	10	33	203	6	0
4245216	1	1	1	0	0	5	14	20	17	0	0
4462719	1	1	1	1	0	3	16	67	251	57	0
4471855	0	0	1	0	0	4	0	0	5	0	0
4502865	1	0	0	0	0	7	4	0	0	0	0
4581066	1	1	1	0	0	7	31	42	123	0	0
4613231	0	1	0	0	0	6	0	11	0	0	0
4625537	1	1	1	1	0	4	5	28	22	14	0
4792291	1	0	1	0	0	7	6	0	9	0	0
5072333	1	1	1	1	0	5	32	102	209	16	0
5138581	1	0	0	0	0	7	17	0	0	0	0
5241209	1	0	0	0	0	6	7	0	0	0	0
5336084	1	1	1	1	1	5	38	6	339	46	3.1
5444369	0	0	1	0	0	7	0	0	4	0	0
5535281	0	0	1	0	0	7	0	0	14	0	0
5678960	0	1	0	0	0	7	0	4	0	0	0
5744027	0	1	0	0	0	7	0	17	0	0	0
5774531	0	0	1	0	0	7	0	0	4	0	0
5952996	0	1	0	0	0	6	0	38	0	0	0
5954544	0	0	1	0	0	5	0	0	20	0	0
6166957	0	0	1	0	0	5	0	0	5	0	0
6177003	0	1	0	0	0	6	0	16	0	0	0
6260808	1	1	0	0	0	7	14	36	0	0	0
6324062	1	1	1	1	0	5	21	37	17	3	0
6349576	1	1	0	0	0	6	13	11	0	0	0
6613267	0	0	1	0	0	6	0	0	5	0	0
6752636	0	0	1	0	0	5	0	0	6	0	0
6766102	1	1	0	0	0	7	9	21	0	0	0
6934652	0	1	0	0	0	6	0	5	0	0	0
7067045	1	1	1	1	1	4	25	57	669	49	22.2
7177039	1	1	0	0	0	5	12	14	0	0	0
7208617	0	1	1	0	0	6	0	5	11	0	0
7319376	0	1	0	0	0	6	0	5	0	0	0
7344641	1	1	1	0	0	6	20	6	4	0	0
7758392	1	0	0	0	0	7	6	0	0	0	0
7823052	1	0	0	0	0	7	5	0	0	0	0
7855459	1	1	1	1	1	5	28	18	414	33	14.2
7964187	0	1	0	0	0	6	0	11	0	0	0
8081103	0	0	1	0	0	5	0	0	4	0	0
8085308	1	0	1	1	0	5	10	0	37	12	0
8090790	0	0	1	0	0	7	0	0	4	0	0
8124358	0	0	0	0	1	6	0	0	0	0	16.6
8210905	1	0	0	0	0	5	3	0	0	0	0
8336377	0	0	1	0	0	7	0	0	4	0	0
8452075	1	1	1	0	1	3	22	37	84	0	14.1
8504639	0	1	0	0	0	6	0	7	0	0	0
8634887	1	0	0	0	0	6	4	0	0	0	0
8669355	1	1	1	1	1	5	19	30	1266	72	13.4
8723279	1	1	1	1	0	7	14	103	27	10	0
8917591	0	0	1	0	0	7	0	0	4	0	0
8930093	1	0	0	0	0	7	13	0	0	0	0
9012621	0	1	0	0	0	6	0	7	0	0	0
9086761	1	1	1	0	0	6	16	49	12	0	0
9178865	0	0	1	0	0	4	0	0	4	0	0
9229796	0	1	1	0	0	6	0	17	16	0	0
9281427	0	0	1	0	0	6	0	0	7	0	0
9403642	0	1	0	0	0	6	0	14	0	0	0
9700706	1	1	0	0	0	7	16	40	0	0	0
9816180	1	1	1	1	0	7	27	74	375	54	0
10065434	0	0	1	0	0	7	0	0	4	0	0
10089039	1	1	1	0	0	5	3	4	3	0	0
10119204	0	1	0	0	0	6	0	22	0	0	0
10501185	0	0	1	0	0	5	0	0	3	0	0
10601465	0	0	1	0	0	4	0	0	3	0	0
10604504	0	1	0	0	0	7	0	5	0	0	0
10826231	1	1	1	0	0	6	11	43	24	0	0
10852783	0	1	1	1	0	4	0	29	34	4	0
10905444	1	1	1	1	0	6	22	88	32	20	0
10947158	0	0	0	0	1	4	0	0	0	0	4.8
10949178	1	1	0	0	0	6	5	5	0	0	0
11139736	0	0	1	0	0	6	0	0	4	0	0
11167406	0	0	1	0	0	5	0	0	3	0	0
11270236	1	1	1	1	0	6	14	67	5	4	0
11540135	0	1	1	0	0	5	0	6	41	0	0
11646652	0	0	1	0	0	6	0	0	5	0	0
11654432	0	0	1	0	0	6	0	0	4	0	0
11667333	0	0	1	0	0	6	0	0	7	0	0
11707754	0	0	1	0	0	7	0	0	11	0	0
11718950	1	0	0	0	0	7	6	0	0	0	0
11767134	0	1	0	0	0	7	0	18	0	0	0
11791191	1	1	1	1	0	5	8	30	8	11	0
11802050	1	1	1	1	1	4	23	10	449	67	3.1
11982422	0	1	1	0	0	6	0	47	67	0	0
12083040	0	1	1	1	0	5	0	14	12	7	0
12247744	1	1	0	0	0	6	11	30	0	0	0
12464858	0	0	1	1	0	5	0	0	5	8	0
12645177	1	1	1	1	0	6	10	33	22	9	0
12729674	0	1	0	0	0	6	0	10	0	0	0
12858293	0	0	1	0	0	6	0	0	6	0	0
12930703	0	1	1	1	0	4	0	5	65	8	0
12995115	1	1	1	1	0	6	20	55	173	8	0
12999118	0	1	0	0	0	7	0	7	0	0	0
13003115	1	0	0	0	0	6	7	0	0	0	0
13202427	0	1	0	0	0	7	0	5	0	0	0
13211292	1	1	1	1	0	5	16	16	69	8	0
13256205	1	1	1	0	0	7	17	6	11	0	0
13258253	0	1	0	0	0	7	0	41	0	0	0
13391705	0	1	1	1	0	5	0	12	35	23	0
13513726	0	0	1	0	0	6	0	0	4	0	0
13536960	0	0	1	0	0	5	0	0	3	0	0
13538669	1	1	0	1	1	7	24	65	0	63	9.1
13589828	1	1	0	0	0	6	22	49	0	0	0
13752630	0	0	1	0	0	5	0	0	3	0	0
13983474	1	1	1	1	1	5	41	97	591	43	3.7
14223417	0	1	1	0	0	6	0	14	4	0	0
14316141	1	1	1	1	1	4	22	38	404	39	11.5
14440823	0	1	0	0	0	7	0	28	0	0	0
14605429	0	1	0	0	0	5	0	3	0	0	0
14648380	0	1	0	0	0	7	0	13	0	0	0
14750174	1	1	0	0	0	7	10	4	0	0	0
14893572	1	0	1	1	0	5	8	0	77	26	0
15092513	0	1	0	0	0	6	0	6	0	0	0
15118764	0	1	0	0	0	7	0	9	0	0	0
15125025	0	0	1	0	0	7	0	0	4	0	0
15279787	1	1	1	0	0	6	8	14	4	0	0
15383328	1	0	0	0	0	6	15	0	0	0	0
15494530	1	1	0	0	0	7	6	73	0	0	0
15531308	1	1	0	0	0	5	11	17	0	0	0
15998792	0	0	1	0	0	7	0	0	4	0	0
16103980	1	1	0	0	0	6	4	7	0	0	0
16248879	0	1	0	0	0	6	0	45	0	0	0
16285716	1	1	0	0	0	6	17	5	0	0	0
16419856	0	1	0	0	0	7	0	4	0	0	0
16704568	1	1	1	0	0	4	38	27	5	0	0
16918095	1	1	1	0	0	6	15	15	5	0	0
17005768	1	1	0	0	0	7	9	11	0	0	0
17127817	0	0	1	0	0	3	0	0	4	0	0
17280896	0	0	1	0	0	5	0	0	3	0	0
17558749	1	1	0	1	0	5	3	61	0	6	0
17587227	0	0	1	0	0	5	0	0	3	0	0
17598035	0	0	1	0	0	7	0	0	8	0	0
17747691	0	0	1	0	0	7	0	0	5	0	0
17773940	0	1	0	0	0	7	0	49	0	0	0
17779472	1	1	1	1	1	6	6	22	18	5	10.2
17938420	0	1	0	0	0	6	0	21	0	0	0
17971856	1	1	1	1	1	5	18	101	278	68	8.4
18082046	0	0	1	0	0	7	0	0	4	0	0
18173325	1	0	0	0	0	7	6	0	0	0	0
18415955	1	0	1	0	0	4	8	0	7	0	0
18445997	0	1	1	1	0	4	0	9	49	9	0
18636959	1	0	0	0	0	7	5	0	0	0	0
18641946	0	0	1	0	0	4	0	0	7	0	0
18824004	0	0	1	0	0	7	0	0	4	0	0
18833291	0	1	0	0	0	5	0	4	0	0	0
19076304	1	1	1	1	0	5	21	64	29	6	0
19079739	1	1	1	0	0	6	5	5	4	0	0
19120671	1	0	0	0	0	7	4	0	0	0	0
19121339	0	0	1	0	0	7	0	0	4	0	0
19167482	1	1	1	1	1	3	33	49	264	15	8.9
19213288	0	1	0	0	0	6	0	46	0	0	0
19225655	1	0	0	0	0	5	12	0	0	0	0
19338735	1	0	0	0	0	7	14	0	0	0	0
19398793	1	1	1	0	0	7	9	4	8	0	0
19630136	0	0	1	0	0	5	0	0	4	0	0
19656224	0	1	1	0	0	5	0	8	10	0	0
19682298	0	0	1	0	0	7	0	0	5	0	0
19691212	0	0	1	0	0	6	0	0	4	0	0
19702455	0	0	1	0	0	5	0	0	4	0	0
19710939	1	1	1	1	1	4	19	52	905	161	8.3
19799289	0	1	0	0	0	7	0	4	0	0	0
19827824	1	1	1	1	0	5	16	5	337	31	0
19839946	1	1	1	1	1	6	22	35	226	44	4.3
19976138	0	1	0	0	0	6	0	6	0	0	0
20197519	0	0	0	1	0	5	0	0	0	3	0
20208657	0	1	1	0	0	5	0	7	5	0	0
20294277	0	0	1	0	0	5	0	0	13	0	0
20387654	0	1	0	0	0	6	0	6	0	0	0
20431275	0	1	0	0	0	6	0	9	0	0	0
20484501	1	1	1	1	0	5	19	38	63	18	0
20555816	0	1	1	0	0	6	0	11	5	0	0
20661405	1	0	0	0	0	7	8	0	0	0	0
20704401	0	1	1	0	0	7	0	9	5	0	0
21017458	0	0	1	0	0	6	0	0	10	0	0
21047104	0	0	1	0	0	7	0	0	4	0	0
21105306	0	1	0	0	0	6	0	12	0	0	0
21217106	1	1	1	0	0	5	3	4	7	0	0
21351924	0	1	0	0	0	7	0	6	0	0	0
21400231	1	1	1	1	0	5	7	44	35	6	0
21430659	1	0	0	0	0	5	4	0	0	0	0
21519831	0	1	1	1	0	5	0	21	67	4	0
21526834	1	1	1	1	0	5	11	15	253	24	0
21527612	1	1	1	1	0	3	13	25	108	8	0
21687680	1	1	1	1	0	6	6	44	36	7	0
21735774	0	1	0	0	0	6	0	12	0	0	0
21919537	1	1	1	1	0	6	20	52	329	62	0
22039744	1	1	0	0	0	7	4	43	0	0	0
22089157	1	0	0	0	0	6	7	0	0	0	0
22122276	0	0	1	0	0	6	0	0	4	0	0
22126897	0	1	1	1	0	6	0	31	29	5	0
22196180	0	1	0	0	0	7	0	31	0	0	0
22207599	0	1	0	0	0	7	0	24	0	0	0
22350045	0	1	0	0	0	7	0	12	0	0	0
22424265	1	0	0	0	0	7	8	0	0	0	0
22628445	1	1	0	0	0	6	19	4	0	0	0
22635949	1	1	0	0	0	5	11	7	0	0	0
22743400	1	0	0	0	0	7	5	0	0	0	0
22812817	0	1	0	0	0	5	0	3	0	0	0
22876768	0	1	0	0	0	7	0	8	0	0	0
23031749	1	1	1	0	0	7	13	7	25	0	0
23078094	1	1	1	1	0	4	7	48	256	52	0
23114394	1	1	1	0	0	7	4	32	47	0	0
23126260	0	1	0	0	0	6	0	20	0	0	0
23254705	0	0	1	0	0	4	0	0	11	0	0
23261856	1	1	0	0	0	7	4	4	0	0	0
23272883	1	0	1	0	0	6	4	0	6	0	0
23274499	0	0	1	0	0	5	0	0	9	0	0
23506032	0	1	0	0	0	5	0	38	0	0	0
23818125	1	0	0	0	0	6	19	0	0	0	0
23837269	1	0	0	0	0	6	9	0	0	0	0
23871665	1	0	1	0	0	5	8	0	4	0	0
23927264	1	1	1	1	0	6	5	25	22	8	0
23976766	0	0	1	0	0	7	0	0	6	0	0
23986363	1	0	0	0	0	7	6	0	0	0	0
24011734	1	0	0	0	0	6	12	0	0	0	0
24026834	0	0	1	0	0	5	0	0	18	0	0
24160645	1	1	0	0	0	6	34	19	0	0	0
24253603	1	1	0	0	0	7	12	11	0	0	0
24274051	0	1	0	0	0	7	0	20	0	0	0
24285594	0	1	0	0	0	5	0	41	0	0	0
24426947	1	0	1	0	0	7	9	0	5	0	0
24432046	0	0	1	0	0	6	0	0	4	0	0
24435496	0	1	0	0	0	6	0	13	0	0	0
24464902	0	1	0	0	0	7	0	64	0	0	0
24488549	1	1	1	0	0	6	4	47	101	0	0
24610662	1	1	0	0	0	5	12	19	0	0	0
24617223	0	0	1	0	0	4	0	0	10	0	0
24717590	0	1	0	0	0	7	0	4	0	0	0
24879763	0	0	1	0	0	7	0	0	5	0	0
24918014	0	0	1	0	0	7	0	0	4	0	0
24954085	1	1	1	1	0	5	26	72	8	4	0
25024933	0	0	1	0	0	7	0	0	6	0	0
25069703	0	0	1	0	0	7	0	0	7	0	0
25212495	1	0	0	0	0	7	7	0	0	0	0
25302833	0	0	1	0	0	7	0	0	8	0	0
25383900	1	1	1	0	0	6	53	144	27	0	0
25604249	0	1	0	0	0	6	0	8	0	0	0
25628673	1	1	1	1	1	3	5	47	184	22	11.4
25642102	1	1	1	0	0	4	6	9	25	0	0
25699601	0	0	1	0	0	6	0	0	5	0	0
25727280	1	0	0	0	0	7	7	0	0	0	0
25930769	1	1	0	0	0	6	17	5	0	0	0
25978129	0	1	1	1	0	5	0	14	29	4	0
26082932	1	1	1	0	0	5	14	12	39	0	0
26159212	0	1	0	0	0	6	0	102	0	0	0
26220137	1	0	0	0	0	5	7	0	0	0	0
26265350	1	0	0	0	0	6	8	0	0	0	0
26456790	1	1	1	1	0	6	23	54	46	10	0
26488368	1	1	1	1	1	4	40	124	572	45	16.5
26551144	0	1	0	0	0	6	0	11	0	0	0
26578871	1	0	1	1	0	5	8	0	13	5	0
26630995	1	0	1	0	0	6	24	0	7	0	0
26677576	0	1	0	0	0	7	0	6	0	0	0
26745146	1	1	1	1	0	6	9	37	40	7	0
26756549	0	0	1	0	0	7	0	0	4	0	0
26869132	0	1	0	0	0	7	0	4	0	0	0
26880450	0	1	0	0	0	6	0	12	0	0	0
26968604	1	1	0	0	0	7	9	5	0	0	0
26998552	1	1	1	0	0	5	20	12	118	0	0
27053825	0	1	0	0	0	4	0	7	0	0	0
27125067	1	1	0	0	0	6	13	8	0	0	0
27195744	1	1	1	0	0	7	29	18	45	0	0
27416258	0	1	0	0	0	7	0	13	0	0	0
27454523	0	1	0	0	0	7	0	5	0	0	0
27500886	1	1	0	1	0	5	23	32	0	11	0
27728172	1	1	1	1	0	6	16	56	160	19	0
27807791	0	1	1	0	0	5	0	9	36	0	0
27845491	0	0	1	0	0	7	0	0	5	0	0
27857310	1	1	1	1	0	3	8	17	123	16	0
27980709	0	0	1	0	0	6	0	0	4	0	0
28299014	1	0	0	0	0	6	6	0	0	0	0
28357175	0	1	0	0	0	5	0	3	0	0	0
28485186	0	1	0	0	0	6	0	14	0	0	0
28495268	0	0	1	0	0	6	0	0	7	0	0
28513040	1	1	0	0	0	6	5	14	0	0	0
28527593	1	0	0	0	0	6	5	0	0	0	0
28542967	1	1	0	0	0	6	13	7	0	0	0
28570482	1	1	1	1	0	6	20	21	28	7	0
28576321	0	0	1	0	0	6	0	0	7	0	0
28625835	1	1	1	1	1	5	9	9	261	29	6.4
28692832	0	1	1	1	0	6	0	8	80	8	0
28701216	0	0	1	0	0	6	0	0	8	0	0
28971573	1	1	1	1	1	4	5	18	170	36	6
29000316	0	1	0	0	0	6	0	5	0	0	0
29000317	0	1	0	0	0	7	0	5	0	0	0
29041412	1	1	1	1	1	5	17	35	484	47	7.5
29212818	0	0	1	0	0	7	0	0	5	0	0
29306565	0	1	1	0	0	5	0	4	3	0	0
29326905	1	0	0	0	0	6	4	0	0	0	0
29362792	0	1	0	0	0	6	0	17	0	0	0
29420263	0	1	0	0	0	6	0	17	0	0	0
29688442	0	1	0	0	0	7	0	33	0	0	0
29702798	1	1	0	0	0	5	6	4	0	0	0
29823794	1	1	1	1	0	6	12	69	99	41	0
29851366	1	1	1	0	0	5	3	3	3	0	0
29963173	0	1	0	0	0	7	0	25	0	0	0
30084595	0	1	0	0	0	4	0	10	0	0	0
30151655	0	1	1	1	0	5	0	18	20	7	0
30195469	0	1	1	0	0	4	0	17	16	0	0
30207910	1	1	1	1	1	5	12	54	396	34	5.7
30242635	1	1	1	1	0	6	15	19	224	19	0
30296469	0	1	0	0	0	7	0	30	0	0	0
30456981	0	0	1	0	0	6	0	0	4	0	0
30488068	0	1	0	0	0	5	0	16	0	0	0
30515148	1	1	1	0	0	5	8	17	17	0	0
30676875	1	1	1	1	1	7	11	20	583	38	4.4
30775645	1	1	1	0	0	6	4	10	14	0	0
30801734	0	0	1	0	0	7	0	0	4	0	0
30892176	0	0	1	0	0	7	0	0	4	0	0
30911906	0	0	1	0	0	5	0	0	5	0	0
30938194	1	1	1	0	0	5	3	9	15	0	0
30962297	0	1	0	0	0	7	0	9	0	0	0
31017622	1	1	1	0	0	6	16	13	152	0	0
31033978	0	0	1	0	0	7	0	0	8	0	0
31388833	0	1	0	0	0	7	0	23	0	0	0
31425942	1	1	1	1	0	5	8	14	12	7	0
31609572	1	0	0	0	0	6	6	0	0	0	0
31724449	1	1	1	1	0	4	7	15	10	10	0
31779234	0	1	1	0	0	5	0	11	4	0	0
31887177	0	1	0	0	0	6	0	4	0	0	0
31983589	0	0	1	0	0	6	0	0	4	0	0
32056003	0	0	1	0	0	7	0	0	5	0	0
32140813	1	1	1	0	0	5	5	53	6	0	0
32183604	1	0	0	0	0	6	9	0	0	0	0
32187411	0	1	0	0	0	6	0	4	0	0	0
32267454	0	0	1	0	0	6	0	0	5	0	0
32294111	1	1	1	0	0	6	15	44	31	0	0
32335806	0	0	1	0	0	7	0	0	4	0	0
32362459	1	1	1	1	0	5	13	77	63	8	0
32505889	0	0	1	0	0	5	0	0	18	0	0
32537293	0	0	1	0	0	7	0	0	9	0	0
32542189	0	0	1	0	0	6	0	0	4	0	0
32548672	0	0	1	0	0	6	0	0	4	0	0
32706887	1	1	1	1	0	6	14	13	19	5	0
32713229	0	0	1	0	0	6	0	0	4	0	0
32776484	0	1	0	0	0	3	0	57	0	0	0
32945168	1	1	1	1	1	0	15	23	2584	45	11.6
32986529	0	1	0	0	0	3	0	11	0	0	0
33014948	0	0	1	0	0	4	0	0	3	0	0
33053207	0	1	0	0	0	7	0	21	0	0	0
33133967	1	0	0	0	0	6	4	0	0	0	0
33162374	0	1	0	0	0	7	0	14	0	0	0
33177686	1	1	1	1	1	0	14	61	120	3	6.5
33246895	0	1	0	0	0	6	0	5	0	0	0
33286673	0	0	1	0	0	6	0	0	6	0	0
33321125	1	1	0	0	0	6	7	4	0	0	0
33362399	0	1	0	0	0	7	0	98	0	0	0
33414355	0	1	1	0	0	5	0	14	3	0	0
33478421	1	0	0	0	0	7	17	0	0	0	0
33490815	1	1	1	1	0	7	15	35	20	6	0
33660709	1	1	1	1	0	5	9	9	251	33	0
33665646	1	1	1	1	0	6	12	29	20	14	0
33724033	0	1	0	0	0	5	0	3	0	0	0
33747769	0	0	1	0	0	7	0	0	4	0	0
33802203	1	0	0	0	0	7	4	0	0	0	0
33829326	0	0	1	0	0	7	0	0	5	0	0
33878912	1	1	1	1	0	6	21	13	8	5	0
33910247	0	0	1	0	0	7	0	0	4	0	0
33954431	1	0	0	0	0	6	10	0	0	0	0
34030504	0	1	0	0	0	7	0	25	0	0	0
34061062	0	0	1	0	0	5	0	0	3	0	0
34462593	1	1	0	0	0	6	7	10	0	0	0
34462750	1	1	1	1	0	6	20	53	164	21	0
34506868	0	0	1	0	0	5	0	0	4	0	0
34522940	0	1	1	0	0	6	0	10	6	0	0
34659305	1	1	1	1	1	3	24	68	416	55	17.8
34669420	0	0	1	0	0	7	0	0	5	0	0
34801240	0	0	1	0	0	7	0	0	6	0	0
34945967	1	0	0	0	0	6	5	0	0	0	0
34994564	0	1	0	0	0	6	0	8	0	0	0
35056029	0	1	0	0	0	6	0	5	0	0	0
35158327	0	1	0	0	0	6	0	12	0	0	0
35161841	0	0	1	0	0	6	0	0	4	0	0
35318482	0	0	1	0	0	6	0	0	4	0	0
35361083	0	1	0	0	0	6	0	7	0	0	0
35420240	1	1	1	0	0	7	6	11	18	0	0
35420731	1	1	1	0	0	6	14	4	8	0	0
35533787	0	0	1	0	0	7	0	0	4	0	0
35553292	0	0	1	0	0	7	0	0	4	0	0
35640021	0	0	1	0	0	6	0	0	6	0	0
35681974	0	1	0	0	0	6	0	58	0	0	0
35744360	1	1	1	1	1	5	37	33	228	39	7.7
35774366	0	0	1	0	0	7	0	0	4	0	0
35776561	0	0	1	0	0	5	0	0	5	0	0
35805238	0	1	1	0	0	5	0	3	20	0	0
35877967	1	1	0	0	0	7	11	8	0	0	0
36010786	0	1	0	0	0	6	0	4	0	0	0
36163818	0	0	1	0	0	7	0	0	5	0	0
36183918	0	0	1	0	0	6	0	0	4	0	0
36317441	1	1	1	1	1	5	16	49	359	56	8.3
36635453	1	1	1	1	0	6	27	59	47	15	0
36657974	1	0	0	0	0	7	21	0	0	0	0
36690745	1	0	0	0	0	7	9	0	0	0	0
36775369	1	1	1	1	0	5	4	18	15	9	0
36810837	0	0	1	0	0	7	0	0	4	0	0
36819231	1	1	1	1	1	0	23	142	452	4	20.4
36924923	0	1	0	0	0	5	0	31	0	0	0
36948919	0	1	0	0	0	6	0	19	0	0	0
37101737	0	0	1	0	0	7	0	0	5	0	0
37137817	0	0	1	0	0	6	0	0	5	0	0
37152256	1	1	1	1	0	5	8	17	16	7	0
37192373	0	1	0	0	0	7	0	4	0	0	0
37375176	0	1	1	0	0	5	0	19	13	0	0
37410456	0	0	1	0	0	6	0	0	5	0	0
37487006	1	1	1	1	0	5	10	47	257	65	0
37510634	1	0	1	0	0	5	6	0	11	0	0
37544902	1	0	1	0	0	5	4	0	3	0	0
37639642	0	0	1	0	0	7	0	0	4	0	0
37642239	1	1	1	0	0	6	15	28	10	0	0
37682130	0	0	1	0	0	4	0	0	9	0	0
37683610	0	1	0	0	0	7	0	4	0	0	0
37769418	1	1	1	1	0	5	8	75	72	20	0
37823325	1	1	1	1	1	4	18	25	131	14	6
38197807	1	0	0	0	0	7	4	0	0	0	0
38275179	1	1	1	0	0	7	9	24	17	0	0
38313803	1	1	1	1	0	5	14	16	19	3	0
38342513	1	1	1	1	0	5	10	38	379	27	0
38346043	1	1	1	1	0	5	17	30	49	9	0
38382994	0	1	0	0	0	5	0	8	0	0	0
38450564	1	1	1	1	0	6	12	51	106	29	0
38513335	0	1	0	0	0	6	0	16	0	0	0
38520254	1	1	1	1	0	6	6	16	12	8	0
38579038	0	1	1	1	0	5	0	3	19	3	0
38589532	1	1	0	0	0	5	6	12	0	0	0
38665464	0	0	1	0	0	7	0	0	17	0	0
38755235	1	1	1	1	0	5	12	16	43	8	0
38818143	0	1	0	0	0	7	0	8	0	0	0
38885952	1	1	1	1	0	6	8	27	17	4	0
38958143	0	0	1	0	0	7	0	0	4	0	0
39037487	1	1	1	1	0	5	24	78	32	6	0
39067745	0	0	1	0	0	7	0	0	4	0	0
39173239	1	1	1	0	0	6	6	5	7	0	0
39327138	0	0	1	0	0	6	0	0	4	0	0
39367998	1	0	0	0	0	6	5	0	0	0	0
39514907	0	1	0	0	0	5	0	13	0	0	0
39657748	0	0	1	0	0	5	0	0	7	0	0
39665689	0	0	1	0	0	5	0	0	5	0	0
39926550	0	0	1	0	0	6	0	0	10	0	0
39939337	1	1	1	0	0	6	20	53	5	0	0
39974534	0	0	1	0	0	6	0	0	4	0	0
40125994	0	1	1	0	0	5	0	6	31	0	0
40134880	0	1	0	0	0	6	0	8	0	0	0
40271069	0	0	1	0	0	5	0	0	9	0	0
40384227	0	0	1	0	0	7	0	0	4	0	0
40439047	0	0	1	0	0	6	0	0	7	0	0
40446062	1	1	1	0	0	4	4	123	6	0	0
40463865	1	0	0	0	0	7	4	0	0	0	0
40509520	1	1	1	1	0	6	25	40	10	6	0
40650167	1	0	1	0	0	3	5	0	9	0	0
40650168	1	0	1	0	0	7	6	0	9	0	0
40676995	0	1	1	0	0	5	0	4	3	0	0
40900636	0	1	0	0	0	6	0	5	0	0	0
41034829	0	0	1	0	0	7	0	0	5	0	0
41138772	0	0	1	0	0	7	0	0	4	0	0
41280757	1	1	1	1	1	6	13	65	89	6	10.1
41280766	0	1	0	0	0	6	0	4	0	0	0
41303809	0	1	0	0	0	6	0	48	0	0	0
41304886	1	0	0	0	0	6	6	0	0	0	0
41465719	0	0	1	1	0	5	0	0	40	5	0
41555965	0	1	0	0	0	6	0	5	0	0	0
41640075	1	1	1	1	1	4	10	48	2727	99	14.1
41811942	1	1	0	1	0	5	23	22	0	3	0
41823587	0	0	1	0	0	5	0	0	4	0	0
41832626	1	1	1	1	0	5	21	76	108	13	0
41887695	0	1	1	0	0	6	0	6	5	0	0
42191104	0	1	0	0	0	4	0	7	0	0	0
42269767	1	1	1	1	1	4	23	63	35	7	10.7
42557996	1	0	1	0	0	7	6	0	5	0	0
42572234	1	0	0	0	0	7	5	0	0	0	0
42636953	0	0	1	0	0	4	0	0	3	0	0
42685541	0	1	0	0	0	6	0	5	0	0	0
43020001	1	1	0	0	0	5	5	4	0	0	0
43301745	0	1	1	0	0	6	0	6	10	0	0
43320061	0	0	1	0	0	6	0	0	6	0	0
43349411	0	0	1	0	0	7	0	0	6	0	0
43564110	0	1	1	1	0	5	0	22	52	3	0
43630664	1	0	0	0	0	7	8	0	0	0	0
43769559	1	1	1	1	1	0	15	26	2172	162	38.9
43772474	1	0	0	0	0	5	3	0	0	0	0
43814083	1	1	1	1	0	7	20	37	25	7	0
43911668	0	1	0	0	0	6	0	5	0	0	0
44068839	0	0	1	0	0	7	0	0	4	0	0
44248841	1	1	1	1	0	4	12	16	335	38	0
44320251	0	0	1	0	0	5	0	0	7	0	0
44409965	0	1	0	0	0	6	0	4	0	0	0
44421868	0	1	0	0	0	6	0	7	0	0	0
44465219	1	1	1	1	0	5	11	14	73	4	0
44598440	1	1	0	0	0	3	3	6	0	0	0
44610314	1	1	1	0	0	5	3	5	7	0	0
44621485	0	0	1	0	0	5	0	0	14	0	0
44626468	1	1	1	1	0	6	22	23	37	18	0
44691458	1	1	1	0	0	5	5	12	30	0	0
44811665	1	0	1	0	0	6	4	0	6	0	0
44826563	0	1	0	0	0	6	0	4	0	0	0
44861627	1	1	1	1	0	5	14	43	13	6	0
44970971	0	1	0	0	0	7	0	7	0	0	0
44976026	0	1	0	0	0	5	0	12	0	0	0
45046797	1	0	0	0	0	7	4	0	0	0	0
45050269	0	0	1	0	0	6	0	0	4	0	0
45201760	0	1	1	0	0	6	0	43	4	0	0
45232670	1	1	1	1	0	4	12	45	313	23	0
45254279	0	1	0	1	0	6	0	40	0	5	0
45255866	0	0	1	0	0	5	0	0	5	0	0
45256792	0	0	1	0	0	4	0	0	4	0	0
45555852	0	0	1	0	0	6	0	0	4	0	0
45586318	0	0	0	0	1	4	0	0	0	0	9.7
45756672	0	0	1	0	0	5	0	0	3	0	0
45888253	1	1	1	1	0	6	13	64	311	43	0
45905612	0	0	1	0	0	7	0	0	4	0	0
45913528	0	1	0	0	0	7	0	51	0	0	0
46094102	0	1	0	0	0	7	0	40	0	0	0
46243878	0	0	1	0	0	6	0	0	4	0	0
46315414	1	0	0	0	0	6	5	0	0	0	0
46442626	0	1	0	0	0	6	0	4	0	0	0
46595460	0	0	1	0	0	7	0	0	4	0	0
46600069	1	1	1	1	0	6	21	36	102	61	0
46646352	0	1	0	0	0	6	0	6	0	0	0
46648112	1	0	0	0	0	7	5	0	0	0	0
46869984	1	1	1	0	0	7	6	4	4	0	0
47044779	0	1	0	0	0	6	0	9	0	0	0
47201212	1	1	1	0	0	4	5	4	53	0	0
47271719	0	0	1	0	0	6	0	0	7	0	0
47275740	1	0	0	0	0	5	4	0	0	0	0
47285462	1	1	0	1	0	7	9	5	0	4	0
47296215	1	0	0	0	0	6	5	0	0	0	0
47550505	0	0	1	0	0	5	0	0	3	0	0
47647776	0	1	0	0	0	6	0	8	0	0	0
47707249	0	1	0	0	0	5	0	62	0	0	0
47733285	1	1	1	1	0	4	14	6	21	6	0
47774448	1	1	1	1	0	5	7	11	144	19	0
47847088	0	0	1	0	0	7	0	0	4	0	0
47879603	0	0	1	0	0	5	0	0	5	0	0
48016194	0	0	1	0	0	4	0	0	3	0	0
48144705	0	1	0	0	0	5	0	9	0	0	0
48450487	0	0	1	0	0	6	0	0	5	0	0
48464436	1	0	0	0	0	7	4	0	0	0	0
48468245	0	1	0	0	0	7	0	28	0	0	0
48546704	0	1	0	0	0	6	0	5	0	0	0
48557305	1	0	0	0	0	7	13	0	0	0	0
48571900	1	1	1	0	0	7	6	7	8	0	0
48583902	1	0	0	0	0	5	6	0	0	0	0
48603275	1	1	0	0	0	6	5	5	0	0	0
48657367	1	1	0	0	0	6	18	17	0	0	0
48692208	1	1	0	0	0	6	15	5	0	0	0
48723494	0	1	0	0	0	7	0	7	0	0	0
48728429	1	0	0	0	0	6	5	0	0	0	0
48749704	0	1	1	0	0	6	0	5	5	0	0
48836609	1	0	0	0	0	5	9	0	0	0	0
48924445	0	1	0	0	0	7	0	4	0	0	0
48937788	0	1	0	0	0	6	0	19	0	0	0
48944128	1	1	0	0	0	6	10	4	0	0	0
48962935	0	0	1	0	0	6	0	0	6	0	0
49016457	1	1	1	1	0	5	10	11	11	3	0
49240176	1	1	1	1	1	5	16	83	2576	66	8.5
49304587	1	1	1	1	0	5	19	73	196	13	0
49417235	0	0	1	0	0	7	0	0	4	0	0
49689889	0	1	0	0	0	6	0	4	0	0	0
49693543	1	0	1	0	0	4	6	0	3	0	0
49738008	0	0	1	0	0	6	0	0	4	0	0
49787462	0	1	1	1	0	5	0	6	19	4	0
50059640	0	0	1	0	0	6	0	0	7	0	0
50258004	0	1	0	0	0	7	0	4	0	0	0
50266662	0	0	1	0	0	7	0	0	4	0	0
50271299	0	0	1	0	0	4	0	0	10	0	0
50289825	1	0	1	0	0	6	5	0	4	0	0
50327585	1	1	1	1	0	4	19	26	165	11	0
50365029	1	1	1	1	0	6	13	25	73	6	0
50407201	0	0	1	0	0	6	0	0	7	0	0
50517222	0	1	1	0	0	5	0	27	9	0	0
50517968	1	1	1	1	1	4	28	84	1136	87	3.6
50562851	1	1	0	0	0	7	27	14	0	0	0
50645530	0	0	1	0	0	7	0	0	5	0	0
50807662	1	1	1	1	1	5	23	31	330	32	10.7
50833070	0	1	0	0	0	7	0	20	0	0	0
50884439	0	1	0	0	0	5	0	22	0	0	0
50913319	1	1	1	0	0	6	13	41	17	0	0
50952981	0	1	1	0	0	4	0	4	10	0	0
51330776	0	0	1	0	0	6	0	0	4	0	0
51470630	0	1	1	0	0	5	0	10	10	0	0
51651865	1	0	0	0	0	7	12	0	0	0	0
51660678	1	1	0	0	0	6	4	5	0	0	0
51678571	1	1	0	0	0	6	7	4	0	0	0
51786268	0	0	1	0	0	5	0	0	3	0	0
52159629	1	0	0	0	0	6	7	0	0	0	0
52265269	0	0	1	0	0	7	0	0	4	0	0
52318740	1	0	0	0	0	7	4	0	0	0	0
52363276	0	1	1	0	0	6	0	9	9	0	0
52471686	0	1	0	0	0	6	0	28	0	0	0
52496266	1	0	0	0	0	7	15	0	0	0	0
52507621	0	1	0	0	0	6	0	5	0	0	0
52510415	0	0	1	0	0	5	0	0	8	0	0
52572353	1	1	1	1	0	5	24	65	264	44	0
52578018	0	0	1	0	0	7	0	0	5	0	0
52893901	1	0	0	0	0	6	7	0	0	0	0
52973446	1	1	1	1	0	5	12	41	49	13	0
52985632	1	1	1	1	0	5	13	39	176	28	0
53008206	0	0	1	0	0	7	0	0	5	0	0
53049541	1	0	0	0	0	7	4	0	0	0	0
53067554	0	1	1	0	0	6	0	84	4	0	0
53239220	1	1	0	0	0	5	13	9	0	0	0
53250417	0	1	1	0	0	5	0	20	28	0	0
53336324	1	0	0	0	0	7	5	0	0	0	0
53340227	1	1	0	0	0	6	9	14	0	0	0
53768605	0	0	1	0	0	6	0	0	4	0	0
53837093	0	1	0	0	0	5	0	15	0	0	0
53896915	1	1	1	0	0	6	17	5	6	0	0
53969953	1	0	1	0	0	6	5	0	5	0	0
53988689	1	1	1	1	0	5	5	20	77	18	0
54069772	0	0	1	0	0	6	0	0	4	0	0
54100969	1	1	0	0	0	5	4	46	0	0	0
54430776	0	0	1	0	0	5	0	0	3	0	0
54466485	0	0	1	0	0	5	0	0	5	0	0
54552055	1	1	1	0	0	6	5	6	10	0	0
54594154	1	0	0	0	0	6	4	0	0	0	0
54779450	1	0	0	0	0	6	5	0	0	0	0
54846760	0	0	1	0	0	7	0	0	6	0	0
55103595	1	0	0	0	0	5	7	0	0	0	0
55128463	1	1	1	1	0	5	13	50	242	27	0
55148836	0	0	1	0	0	7	0	0	4	0	0
55270999	1	1	1	0	0	5	8	37	70	0	0
55424349	0	1	0	0	0	6	0	7	0	0	0
55466193	1	1	1	1	0	5	16	90	255	39	0
55626494	1	0	0	0	0	7	10	0	0	0	0
55832598	1	0	0	0	0	6	4	0	0	0	0
55896280	1	1	1	0	0	5	3	12	30	0	0
56051602	1	1	1	0	0	6	18	5	5	0	0
56076071	1	1	1	0	0	4	4	7	8	0	0
56213742	1	0	1	0	0	6	7	0	6	0	0
56295788	1	1	0	0	0	5	6	40	0	0	0
56512091	1	0	1	0	0	6	13	0	7	0	0
56548188	0	0	1	0	0	4	0	0	3	0	0
56555722	0	0	1	0	0	5	0	0	11	0	0
56564310	1	0	1	0	0	6	11	0	41	0	0
56753281	0	1	0	0	0	7	0	4	0	0	0
56857380	0	1	0	0	0	7	0	8	0	0	0
56876251	0	0	1	1	1	4	0	0	530	33	6.6
56914412	0	0	1	0	0	6	0	0	5	0	0
56965507	0	0	1	0	0	7	0	0	5	0	0
57019216	0	1	0	0	0	7	0	8	0	0	0
57100724	0	0	1	0	0	6	0	0	9	0	0
57310984	0	0	1	0	0	5	0	0	4	0	0
57321821	0	1	0	0	0	7	0	53	0	0	0
57347768	0	1	1	0	0	5	0	32	19	0	0
57498824	0	1	1	0	0	6	0	7	11	0	0
57600299	1	1	1	1	1	5	16	22	2146	71	13
57605136	0	0	1	0	0	4	0	0	10	0	0
57671278	0	0	1	0	0	6	0	0	4	0	0
57687075	0	0	1	0	0	7	0	0	4	0	0
57687550	0	1	1	1	0	6	0	9	25	5	0
57735043	1	1	1	1	1	5	11	51	523	59	2.8
57844654	0	1	0	0	0	6	0	35	0	0	0
57871407	0	0	1	0	0	6	0	0	5	0	0
58041036	0	1	0	0	0	7	0	4	0	0	0
58067770	1	1	0	0	0	6	5	67	0	0	0
58076722	0	0	1	0	0	6	0	0	6	0	0
58161051	1	1	1	0	0	6	10	32	19	0	0
58292358	0	1	0	0	0	6	0	5	0	0	0
58426115	1	1	0	0	0	7	16	6	0	0	0
58449883	0	1	0	0	0	7	0	7	0	0	0
58547692	1	0	0	0	0	7	5	0	0	0	0
58573301	0	1	0	0	0	7	0	6	0	0	0
58607328	0	1	0	0	0	7	0	6	0	0	0
58720584	0	0	1	0	0	7	0	0	5	0	0
58738397	1	1	1	1	0	6	9	18	46	7	0
58854007	1	0	0	0	0	5	7	0	0	0	0
58901609	0	0	1	0	0	7	0	0	4	0	0
58903690	0	0	1	0	0	7	0	0	5	0	0
58928817	0	0	1	0	0	5	0	0	5	0	0
59137593	0	1	1	0	0	5	0	7	4	0	0
59339711	0	0	1	0	0	6	0	0	4	0	0
59810666	0	0	1	0	0	6	0	0	4	0	0
60061472	1	0	0	0	0	7	11	0	0	0	0
60326000	1	1	1	1	0	6	4	11	236	13	0
60328659	1	1	1	1	0	6	4	5	161	12	0
60356631	0	0	1	0	0	5	0	0	4	0	0
60653311	1	1	1	0	0	5	5	22	26	0	0
60680069	0	1	0	0	0	6	0	6	0	0	0
60698312	1	1	1	0	0	7	16	22	25	0	0
60836529	1	0	0	0	0	7	10	0	0	0	0
60865476	1	1	1	0	0	6	5	4	19	0	0
61179451	1	0	1	0	0	6	6	0	6	0	0
61237690	0	0	1	0	0	5	0	0	6	0	0
61351204	0	0	1	0	0	5	0	0	10	0	0
61538914	1	1	1	1	0	4	6	42	34	9	0
61563034	0	1	1	0	0	5	0	38	7	0	0
61653639	1	0	0	0	0	7	5	0	0	0	0
61669694	0	0	1	0	0	4	0	0	5	0	0
61690653	0	1	0	0	0	7	0	35	0	0	0
61786096	0	0	1	0	0	6	0	0	8	0	0
62208208	0	1	1	0	0	5	0	5	4	0	0
62221098	0	1	0	0	0	5	0	8	0	0	0
62283970	1	0	1	0	0	7	14	0	17	0	0
62343329	0	1	0	0	0	6	0	4	0	0	0
62797319	0	1	0	0	0	7	0	10	0	0	0
62803466	0	0	1	0	0	6	0	0	5	0	0
62884863	0	1	0	0	0	6	0	16	0	0	0
63016464	1	1	1	1	0	5	16	35	40	6	0
63066027	0	1	0	0	0	6	0	6	0	0	0
63121407	0	1	0	0	0	5	0	37	0	0	0
63270718	0	1	0	0	0	6	0	4	0	0	0
63359429	1	1	1	0	0	5	4	3	26	0	0
63444891	0	1	0	0	0	4	0	4	0	0	0
63536432	0	0	1	0	0	6	0	0	4	0	0
63733919	1	0	0	0	0	7	9	0	0	0	0
63827261	0	1	0	0	0	6	0	6	0	0	0
63872508	1	0	0	0	0	5	3	0	0	0	0
63908241	1	0	1	0	0	7	12	0	5	0	0
63931473	0	1	0	0	0	7	0	14	0	0	0
64023480	1	1	1	1	0	5	30	44	69	4	0
64250959	0	1	0	0	0	7	0	4	0	0	0
64460645	1	0	0	0	0	6	10	0	0	0	0
64616274	0	0	1	0	0	7	0	0	5	0	0
64735867	0	0	1	0	0	7	0	0	5	0	0
64931434	0	0	1	0	0	7	0	0	4	0	0
64980340	0	1	0	0	0	7	0	24	0	0	0
65039589	1	1	1	1	1	5	26	93	532	36	7.4
65075998	0	1	0	0	0	7	0	35	0	0	0
65159042	1	1	1	0	0	7	15	24	23	0	0
65345198	1	1	1	1	1	0	8	23	4752	110	25.6
65369769	0	0	1	0	0	7	0	0	4	0	0
65564827	0	0	1	0	0	7	0	0	6	0	0
66072881	0	0	1	0	0	6	0	0	5	0	0
66080866	0	0	1	0	0	6	0	0	5	0	0
66216743	0	1	0	0	0	5	0	21	0	0	0
66579957	0	1	1	0	0	5	0	9	20	0	0
66605815	0	1	0	1	0	5	0	5	0	3	0
66784231	0	0	1	0	0	5	0	0	5	0	0
66897297	1	1	1	1	0	6	19	97	59	4	0
66986218	0	1	1	0	0	5	0	22	9	0	0
67092678	0	1	0	0	0	5	0	25	0	0	0
67223767	0	0	1	0	0	7	0	0	4	0	0
67229050	0	0	1	0	0	5	0	0	4	0	0
67497527	0	0	1	0	0	7	0	0	5	0	0
67576386	0	0	1	0	0	6	0	0	5	0	0
67691795	1	0	0	0	0	7	4	0	0	0	0
67806790	1	1	1	1	1	5	11	17	527	35	8.7
67808432	1	1	0	0	0	6	8	8	0	0	0
67858023	1	0	0	0	0	7	6	0	0	0	0
68030370	0	0	1	0	0	5	0	0	4	0	0
68060062	1	0	0	0	0	6	16	0	0	0	0
68187350	0	1	0	0	0	4	0	48	0	0	0
68228929	1	0	1	1	0	4	3	0	7	8	0
68239721	0	0	1	0	0	6	0	0	5	0	0
68419079	0	0	1	0	0	5	0	0	4	0	0
68429815	0	1	0	0	0	6	0	8	0	0	0
68578746	0	0	1	0	0	6	0	0	5	0	0
68629486	0	0	1	0	0	7	0	0	4	0	0
68717061	0	0	1	0	0	5	0	0	3	0	0
68730849	0	1	1	0	0	6	0	5	7	0	0
68771149	1	1	1	1	0	4	24	94	151	13	0
68823094	0	1	0	0	0	6	0	12	0	0	0
68985602	0	0	1	0	0	6	0	0	5	0	0
69359269	1	1	1	0	0	5	9	6	9	0	0
69411928	1	0	1	0	0	4	3	0	6	0	0
69458389	1	1	1	0	0	6	5	7	8	0	0
69464070	1	1	1	1	0	6	28	23	126	25	0
69483588	0	1	1	0	0	6	0	15	7	0	0
69558441	1	0	0	0	0	6	25	0	0	0	0
69593914	1	1	1	0	0	6	33	31	7	0	0
69600584	0	1	1	0	0	4	0	44	14	0	0
69626314	0	1	0	0	0	5	0	19	0	0	0
69736182	0	1	1	0	0	6	0	6	15	0	0
69937316	1	0	0	0	0	6	4	0	0	0	0
70425977	0	0	1	0	0	5	0	0	3	0	0
70436895	0	0	1	0	0	6	0	0	4	0	0
71027557	1	1	0	0	0	7	11	5	0	0	0
71103653	0	0	1	0	0	5	0	0	3	0	0
71160160	1	0	0	0	0	7	7	0	0	0	0
71632649	0	1	1	0	0	5	0	9	10	0	0
71670565	0	0	1	0	0	7	0	0	8	0	0
71770326	1	1	1	0	0	6	9	4	11	0	0
71786072	1	1	1	1	1	5	17	17	385	30	14.3
71869864	0	1	0	0	0	6	0	12	0	0	0
71949814	1	0	0	0	0	7	5	0	0	0	0
72021703	0	0	1	0	0	6	0	0	8	0	0
72089006	1	0	0	0	0	7	8	0	0	0	0
72094171	0	0	1	0	0	5	0	0	6	0	0
72244653	1	1	1	1	0	5	5	23	470	15	0
72287063	0	0	1	0	0	7	0	0	8	0	0
72307964	1	1	0	0	0	6	4	10	0	0	0
72397050	1	1	0	0	0	7	4	12	0	0	0
72514533	0	1	0	0	0	7	0	8	0	0	0
72725407	1	1	1	1	0	5	27	17	70	8	0
72950229	0	1	0	0	0	7	0	4	0	0	0
72953843	1	1	1	0	0	4	4	13	68	0	0
73032082	1	1	1	0	0	4	4	13	34	0	0
73069064	0	0	1	0	0	7	0	0	4	0	0
73213531	1	1	0	0	0	5	6	12	0	0	0
73386897	1	1	1	0	0	5	7	5	20	0	0
73393967	0	1	0	0	0	6	0	8	0	0	0
73532767	0	0	1	0	0	6	0	0	4	0	0
73781214	0	1	0	0	0	7	0	5	0	0	0
73839805	0	1	0	0	0	7	0	90	0	0	0
73866082	1	1	0	0	0	5	8	4	0	0	0
74049489	0	0	1	0	0	7	0	0	4	0	0
74091527	0	0	1	0	0	7	0	0	4	0	0
74152136	1	1	0	0	0	7	7	9	0	0	0
74227588	0	1	1	0	0	5	0	20	16	0	0
74246954	1	1	1	0	0	5	3	17	8	0	0
74266273	1	1	1	0	0	7	19	24	4	0	0
74267701	1	0	0	0	0	7	10	0	0	0	0
74291366	0	1	1	0	0	6	0	10	5	0	0
74557069	1	1	0	0	0	6	7	29	0	0	0
74682597	0	0	1	0	0	5	0	0	3	0	0
74729721	0	1	0	0	0	6	0	9	0	0	0
74750082	0	0	1	0	0	7	0	0	4	0	0
74752476	0	1	1	0	0	5	0	4	5	0	0
74753235	0	0	1	0	0	6	0	0	4	0	0
74968464	1	1	1	1	0	4	10	14	79	6	0
75013034	0	1	0	0	0	5	0	9	0	0	0
75276940	0	1	0	0	0	7	0	4	0	0	0
75278438	1	1	0	0	0	7	10	9	0	0	0
75342698	0	1	0	0	0	5	0	22	0	0	0
75529595	1	0	1	0	0	6	4	0	8	0	0
75646394	0	0	1	0	0	7	0	0	4	0	0
76012215	0	1	0	0	0	7	0	18	0	0	0
76046441	0	0	1	0	0	7	0	0	4	0	0
76096719	1	0	1	0	0	7	10	0	19	0	0
76211350	1	1	0	0	0	6	4	9	0	0	0
76212239	1	1	1	1	0	5	30	99	27	5	0
76244188	1	0	0	0	0	6	5	0	0	0	0
76347612	0	0	1	0	0	7	0	0	5	0	0
76393074	1	1	1	1	0	5	12	41	79	25	0
76397551	0	1	0	0	0	7	0	29	0	0	0
76402524	1	1	0	0	0	5	4	41	0	0	0
76410761	0	0	1	0	0	5	0	0	3	0	0
76935174	1	1	0	0	0	7	5	10	0	0	0
76978772	1	0	0	0	0	7	15	0	0	0	0
77007583	1	0	0	0	0	5	5	0	0	0	0
77045417	1	0	0	0	0	7	8	0	0	0	0
77252729	0	0	1	0	0	4	0	0	4	0	0
77455563	1	1	1	0	0	5	30	7	29	0	0
77477494	0	1	0	0	0	6	0	30	0	0	0
77514941	1	1	1	1	0	4	13	29	114	11	0
77848110	0	1	0	0	0	6	0	5	0	0	0
77891667	1	0	0	0	0	6	7	0	0	0	0
77962829	0	1	0	0	0	7	0	17	0	0	0
78019199	1	0	0	0	0	6	6	0	0	0	0
78309505	0	1	0	0	0	4	0	10	0	0	0
78335927	1	0	0	0	0	6	5	0	0	0	0
78366262	0	0	1	0	0	4	0	0	6	0	0
78506927	0	0	0	1	0	4	0	0	0	3	0
78565011	1	1	0	0	0	7	8	76	0	0	0
78674073	0	1	0	0	0	7	0	42	0	0	0
78674074	0	1	0	0	0	7	0	37	0	0	0
78819249	0	0	1	0	0	5	0	0	3	0	0
78950637	1	1	1	1	0	4	9	10	23	3	0
78998750	1	0	1	0	0	5	3	0	11	0	0
79132727	0	1	0	0	0	6	0	9	0	0	0
79137142	1	0	0	0	0	6	4	0	0	0	0
79502226	1	1	1	1	0	5	24	81	151	11	0
79731490	0	1	0	0	0	7	0	5	0	0	0
79806980	1	0	0	0	0	7	6	0	0	0	0
80042969	1	0	1	0	0	6	4	0	5	0	0
80168608	0	0	1	0	0	5	0	0	6	0	0
80266676	0	1	0	0	0	6	0	7	0	0	0
80274636	0	0	1	0	0	5	0	0	10	0	0
80295063	0	0	1	0	0	7	0	0	6	0	0
80295064	0	0	1	0	0	7	0	0	6	0	0
80587705	0	0	1	0	0	6	0	0	4	0	0
80718169	0	1	1	0	0	7	0	17	15	0	0
80981651	0	1	0	0	0	7	0	8	0	0	0
81087710	1	1	1	0	0	5	13	62	33	0	0
81323592	0	0	1	0	0	6	0	0	22	0	0
81330507	1	1	1	0	0	5	18	4	4	0	0
81713888	0	0	1	0	0	6	0	0	4	0	0
81868899	0	1	0	0	0	6	0	6	0	0	0
81937067	0	1	0	0	0	5	0	12	0	0	0
81988614	1	1	1	0	0	4	9	18	36	0	0
82048512	1	0	0	0	0	7	7	0	0	0	0
82160486	0	1	0	0	0	5	0	8	0	0	0
82202045	0	0	1	0	0	5	0	0	3	0	0
82240547	0	0	1	0	0	4	0	0	4	0	0
82514954	1	1	1	0	0	7	4	27	10	0	0
82581575	1	0	0	0	0	5	3	0	0	0	0
82664964	1	1	1	0	0	6	5	17	16	0	0
82872739	1	1	1	1	1	5	40	86	51	9	10.5
83378632	1	1	1	0	1	6	13	73	24	0	2.7
83397590	0	1	1	0	0	5	0	5	3	0	0
83404999	0	1	1	0	0	6	0	32	17	0	0
83440820	0	0	1	0	0	6	0	0	4	0	0
83498005	0	1	0	0	0	7	0	4	0	0	0
83711521	0	0	1	0	0	7	0	0	4	0	0
84225639	1	1	0	0	0	7	15	8	0	0	0
84244708	0	0	1	0	0	5	0	0	4	0	0
84483220	0	0	1	0	0	7	0	0	5	0	0
84530330	0	0	1	1	0	4	0	0	15	4	0
84607728	0	1	0	0	0	6	0	11	0	0	0
84687635	1	1	1	1	0	6	13	27	84	20	0
84764191	0	0	1	0	0	7	0	0	4	0	0
84879728	1	1	1	0	0	5	4	3	6	0	0
84935577	1	1	1	1	0	6	10	97	33	7	0
85162262	1	0	0	0	0	6	5	0	0	0	0
85253732	0	1	0	0	0	7	0	7	0	0	0
85418225	0	0	1	0	0	5	0	0	3	0	0
85424906	0	1	0	0	0	7	0	4	0	0	0
85485851	0	1	0	0	0	4	0	21	0	0	0
85528713	0	0	1	0	0	3	0	0	15	0	0
85530197	0	0	1	0	0	7	0	0	4	0	0
85555826	0	0	1	0	0	7	0	0	8	0	0
85769454	0	1	0	0	0	6	0	7	0	0	0
85810777	0	1	0	0	0	6	0	37	0	0	0
85899098	1	1	1	0	0	6	7	6	14	0	0
85975322	0	0	1	0	0	7	0	0	4	0	0
86042843	1	1	1	1	1	4	34	60	467	19	14.1
86101609	1	0	0	0	0	7	7	0	0	0	0
86216798	0	0	1	0	0	7	0	0	4	0	0
86364203	1	1	1	0	0	5	6	6	18	0	0
86487020	1	1	1	0	0	6	5	11	9	0	0
86547544	0	0	1	0	0	7	0	0	4	0	0
86759235	0	0	1	0	0	5	0	0	3	0	0
86787528	0	1	0	0	0	7	0	4	0	0	0
86850967	0	1	0	0	0	7	0	9	0	0	0
86915922	0	1	0	0	0	5	0	5	0	0	0
86984065	1	1	1	1	1	6	18	6	206	22	2.8
87050332	0	0	1	0	0	7	0	0	4	0	0
87388546	1	0	0	0	0	7	4	0	0	0	0
87589720	0	0	1	0	0	7	0	0	5	0	0
87692980	1	1	1	0	0	3	9	22	26	0	0
87731637	0	0	1	0	0	7	0	0	7	0	0
88127154	1	1	1	0	0	5	6	39	32	0	0
88216333	0	0	1	0	0	7	0	0	5	0	0
88231840	0	0	1	0	0	6	0	0	4	0	0
88249078	0	0	1	0	0	7	0	0	5	0	0
88388666	0	0	1	0	0	5	0	0	3	0	0
88500802	1	0	0	0	0	6	4	0	0	0	0
88544289	1	1	0	0	0	6	5	4	0	0	0
88591711	0	0	1	0	0	6	0	0	5	0	0
88800871	1	0	0	0	0	6	5	0	0	0	0
88816971	1	1	1	0	0	6	11	20	9	0	0
89039478	1	0	0	0	0	7	5	0	0	0	0
89174546	1	1	1	1	0	7	25	187	61	12	0
89221987	1	0	0	0	0	6	4	0	0	0	0
89317601	1	1	1	0	0	4	12	10	28	0	0
89569365	0	1	1	0	0	4	0	10	36	0	0
89570669	0	0	1	0	0	7	0	0	8	0	0
89613430	0	1	1	1	1	5	0	98	256	16	4.4
89978946	0	1	0	0	0	6	0	52	0	0	0
90033366	0	1	0	0	0	5	0	3	0	0	0
90080837	1	1	0	0	0	6	10	20	0	0	0
90221466	0	1	0	0	0	6	0	24	0	0	0
90264364	0	1	0	0	0	6	0	6	0	0	0
90297089	0	1	0	0	0	6	0	7	0	0	0
90409622	0	1	1	0	0	4	0	4	16	0	0
90655535	1	1	1	1	1	6	29	117	298	81	8.4
90736872	0	1	0	0	0	7	0	4	0	0	0
90992320	1	1	1	1	0	6	16	73	45	4	0
90997728	1	0	0	0	0	7	11	0	0	0	0
91162907	1	1	1	1	1	4	28	84	298	33	14.1
91214439	0	1	0	0	0	5	0	23	0	0	0
91300736	1	1	1	1	0	6	7	13	22	5	0
91317660	1	0	0	0	0	6	4	0	0	0	0
91366604	1	0	0	1	0	7	6	0	0	6	0
91540584	1	1	1	1	0	6	40	66	246	23	0
91755540	1	0	0	0	0	6	8	0	0	0	0
91949000	0	0	1	0	0	7	0	0	4	0	0
92002407	1	0	0	0	0	7	5	0	0	0	0
92148535	0	1	0	0	0	4	0	6	0	0	0
92285119	0	1	0	0	0	4	0	5	0	0	0
92597170	1	1	1	1	1	4	34	38	175	21	12.7
92600939	0	0	1	0	0	6	0	0	4	0	0
92624409	1	0	0	0	0	6	10	0	0	0	0
92851645	1	0	0	0	0	7	5	0	0	0	0
92880188	1	0	0	0	0	6	12	0	0	0	0
93032941	0	0	1	0	0	7	0	0	6	0	0
93049791	1	1	1	1	0	4	21	50	76	21	0
93187902	1	0	0	0	0	5	7	0	0	0	0
93305823	1	0	1	0	0	5	18	0	6	0	0
93442151	0	1	1	0	0	7	0	5	6	0	0
93449225	1	1	0	0	0	7	11	14	0	0	0
93724809	1	1	0	1	0	6	22	5	0	5	0
93901258	0	0	1	0	0	6	0	0	5	0	0
93954748	0	0	1	0	0	7	0	0	6	0	0
94167655	0	1	0	0	0	7	0	4	0	0	0
94213356	1	0	0	0	0	7	6	0	0	0	0
94467245	0	1	0	0	0	6	0	15	0	0	0
94599569	1	1	0	0	0	6	19	7	0	0	0
94631022	0	0	1	0	0	6	0	0	5	0	0
94654068	0	1	0	0	0	6	0	4	0	0	0
94678785	1	0	0	0	0	6	10	0	0	0	0
95125904	0	0	1	0	0	6	0	0	4	0	0
95148141	1	0	0	0	0	7	4	0	0	0	0
95227047	0	0	1	0	0	6	0	0	9	0	0
95390896	0	1	1	0	1	3	0	11	64	0	9.9
95448007	1	1	0	0	0	7	6	8	0	0	0
95489965	0	1	1	0	0	6	0	5	11	0	0
95494167	1	1	1	0	0	5	13	4	28	0	0
95521058	0	0	1	0	0	4	0	0	3	0	0
95626869	0	0	1	0	0	5	0	0	14	0	0
95884256	1	0	0	0	0	7	9	0	0	0	0
95884965	1	1	1	1	1	4	21	76	413	67	4.6
96189214	1	1	1	0	0	5	19	33	7	0	0
96224325	0	0	1	0	0	5	0	0	3	0	0
96279855	0	0	1	0	0	4	0	0	3	0	0
96321964	0	1	0	0	0	5	0	33	0	0	0
96625794	1	0	0	0	0	7	4	0	0	0	0
96702800	1	1	1	0	0	7	5	6	14	0	0
96888879	0	0	1	0	0	4	0	0	3	0	0
96890427	0	1	0	0	0	5	0	4	0	0	0
97000079	0	1	0	0	0	5	0	7	0	0	0
97070259	1	1	1	1	0	6	11	60	25	6	0
97122981	1	1	1	1	0	6	29	91	147	19	0
97216306	1	0	0	0	0	7	18	0	0	0	0
97320384	1	1	1	0	0	7	8	12	9	0	0
97578466	0	0	1	0	0	5	0	0	4	0	0
97616769	0	0	1	0	0	7	0	0	15	0	0
97706671	0	1	1	0	0	4	0	6	30	0	0
98037736	0	1	0	0	0	6	0	11	0	0	0
98177233	0	0	1	0	0	4	0	0	4	0	0
98374481	1	1	1	1	0	5	4	20	4	3	0
98383773	1	0	0	0	0	6	4	0	0	0	0
98472473	0	0	1	0	0	7	0	0	12	0	0
98656612	0	0	1	0	0	5	0	0	6	0	0
98749915	0	0	1	0	0	5	0	0	3	0	0
98776543	0	0	1	0	0	7	0	0	5	0	0
98829319	0	0	1	0	0	7	0	0	7	0	0
98882094	1	1	1	1	1	3	9	16	2135	57	21.3
99099566	1	1	1	1	0	6	16	74	33	34	0
99219405	1	1	0	0	0	6	7	7	0	0	0
99430643	1	0	0	0	0	7	12	0	0	0	0
99575177	0	1	1	0	0	5	0	7	5	0	0
99847995	0	0	1	1	0	6	0	0	17	5	0
99866418	0	1	0	0	0	6	0	7	0	0	0
100132896	1	1	1	0	0	6	9	57	11	0	0
100219755	0	0	1	0	0	7	0	0	4	0	0
100397343	0	0	1	0	0	7	0	0	8	0	0
100462382	1	1	1	1	0	4	11	18	40	7	0
100558665	0	1	0	0	0	6	0	18	0	0	0
100722044	0	0	1	0	0	5	0	0	6	0	0
100882807	0	0	1	1	0	5	0	0	68	11	0
100889548	0	1	0	0	0	6	0	4	0	0	0
100985846	0	0	1	0	0	4	0	0	4	0	0
101002807	0	1	1	0	0	7	0	29	14	0	0
101240434	0	1	0	0	0	7	0	12	0	0	0
101272818	1	1	1	1	1	6	27	62	301	25	3.4
101457166	1	0	0	0	0	7	12	0	0	0	0
101460377	1	1	1	0	0	7	24	22	4	0	0
101511296	0	1	0	0	0	6	0	4	0	0	0
101630985	0	1	1	0	0	5	0	4	5	0	0
101956739	0	1	0	0	0	5	0	3	0	0	0
102064640	1	0	0	0	0	7	5	0	0	0	0
102068276	0	0	1	0	0	6	0	0	4	0	0
102879907	1	0	0	0	0	6	12	0	0	0	0
102916353	1	0	0	0	0	7	5	0	0	0	0
103015375	1	1	1	0	0	6	33	23	7	0	0
103203463	1	0	0	0	0	6	8	0	0	0	0
103440883	1	1	1	0	0	5	3	18	10	0	0
103709422	0	1	0	0	0	7	0	14	0	0	0
103906487	1	1	1	0	0	6	25	48	64	0	0
104237493	0	1	1	0	0	5	0	6	5	0	0
104298078	0	1	0	0	0	6	0	80	0	0	0
104335337	1	1	1	1	0	6	18	43	32	5	0
104820738	0	1	0	0	0	5	0	30	0	0	0
104863903	0	1	0	0	0	6	0	4	0	0	0
105370644	1	1	1	0	0	5	7	19	10	0	0
105548744	0	1	0	0	0	5	0	13	0	0	0
105628063	1	1	1	1	0	4	5	86	10	4	0
105711719	1	1	0	0	0	7	27	26	0	0	0
105729150	0	0	1	0	0	5	0	0	6	0	0
105748997	1	0	0	0	0	5	5	0	0	0	0
105887590	0	0	1	0	0	6	0	0	7	0	0
106014789	0	1	1	0	0	6	0	7	7	0	0
106098470	0	0	1	0	0	5	0	0	3	0	0
106448793	0	1	1	0	0	6	0	14	9	0	0
106926440	0	1	0	0	0	6	0	7	0	0	0
107350030	1	0	0	0	0	7	6	0	0	0	0
107438858	1	1	1	1	1	5	21	48	503	39	5.4
107448948	1	1	1	1	0	5	11	44	19	5	0
107460756	0	0	0	1	0	6	0	0	0	9	0
107791539	1	1	0	0	0	6	4	27	0	0	0
107871659	1	1	1	1	0	5	11	10	46	4	0
108239952	0	0	1	0	0	6	0	0	5	0	0
108423249	0	1	0	0	0	7	0	4	0	0	0
108468573	1	1	1	0	0	6	7	6	17	0	0
108567372	1	0	1	0	0	6	5	0	21	0	0
108699919	1	0	1	0	0	7	7	0	4	0	0
108749567	0	0	0	0	1	4	0	0	0	0	3.5
108963785	1	1	1	1	1	4	23	97	97	29	6.7
109018074	1	1	1	0	0	7	30	13	7	0	0
109069797	1	0	0	0	0	7	7	0	0	0	0
109143140	1	0	0	0	0	6	13	0	0	0	0
109418446	0	1	1	0	0	4	0	3	20	0	0
109791274	1	1	0	0	0	7	4	7	0	0	0
109817799	1	0	0	0	0	6	17	0	0	0	0
109821352	1	1	1	1	0	5	6	15	28	5	0
109959802	0	1	0	0	0	7	0	9	0	0	0
110398441	0	1	1	0	0	4	0	6	21	0	0
110517844	0	0	1	0	0	4	0	0	3	0	0
110524374	0	0	1	0	0	6	0	0	6	0	0
110643144	1	1	0	0	0	7	11	19	0	0	0
111031907	1	1	1	1	0	6	20	27	54	9	0
111194686	1	0	0	0	0	7	17	0	0	0	0
111196371	1	1	0	0	0	7	4	6	0	0	0
111232247	0	0	1	0	0	5	0	0	6	0	0
111414605	1	0	0	0	0	7	6	0	0	0	0
111558526	0	1	1	1	0	3	0	13	94	12	0
111562140	0	0	1	0	0	7	0	0	8	0	0
111562448	0	0	1	0	0	7	0	0	5	0	0
111570122	0	0	1	0	0	5	0	0	3	0	0
111630115	1	0	0	0	0	6	10	0	0	0	0
111695308	0	0	1	0	0	7	0	0	4	0	0
111824315	0	0	1	0	0	7	0	0	5	0	0
111944995	0	0	1	0	0	7	0	0	4	0	0
112119173	0	0	1	0	0	7	0	0	4	0	0
112589029	0	0	1	0	0	5	0	0	6	0	0
112689722	0	1	1	0	0	6	0	7	15	0	0
112860025	0	1	0	0	0	5	0	20	0	0	0
112876455	1	1	1	0	0	5	12	27	82	0	0
112887271	1	1	1	0	0	6	14	7	13	0	0
113041515	0	1	0	0	0	5	0	5	0	0	0
113093331	0	1	0	0	0	5	0	11	0	0	0
113232745	0	1	1	0	0	5	0	68	4	0	0
113379942	1	0	1	0	0	6	5	0	8	0	0
113426953	1	1	1	0	0	5	5	7	5	0	0
113530647	1	1	1	0	0	4	16	6	71	0	0
113704070	0	1	0	0	0	6	0	61	0	0	0
113711015	0	1	0	0	0	6	0	8	0	0	0
113835702	0	0	1	0	0	7	0	0	4	0	0
113915702	0	0	1	0	0	5	0	0	7	0	0
114094572	0	0	1	0	0	7	0	0	4	0	0
114097383	1	1	0	0	0	6	11	7	0	0	0
114208791	1	1	1	1	0	5	7	25	88	18	0
114574950	1	1	1	0	0	7	21	20	5	0	0
115107227	1	1	0	0	0	7	23	26	0	0	0
115932168	1	1	1	1	1	6	9	26	349	30	2.9
116231167	1	1	0	1	0	6	15	65	0	8	0
116348221	1	1	1	1	0	6	13	29	96	14	0
116500374	0	0	1	0	0	7	0	0	4	0	0
116548102	0	0	1	0	0	6	0	0	5	0	0
116722903	1	1	1	1	0	3	15	4	98	4	0
116863199	0	1	1	1	0	6	0	32	61	8	0
117119115	0	1	0	0	0	6	0	8	0	0	0
117318355	0	1	0	0	0	7	0	5	0	0	0
117380389	0	0	1	0	0	7	0	0	6	0	0
117467068	1	1	0	0	0	6	21	6	0	0	0
117519306	1	1	1	0	0	6	16	53	4	0	0
117610492	1	1	1	1	1	4	11	19	377	46	7.5
117924630	0	1	0	0	0	7	0	4	0	0	0
118911321	1	1	1	1	0	6	20	62	46	10	0
119066847	1	1	1	0	0	6	7	13	11	0	0
119384844	0	1	0	0	0	6	0	5	0	0	0
119399211	0	1	0	0	0	7	0	11	0	0	0
119399371	1	1	1	1	0	6	13	8	7	10	0
119641122	0	0	1	0	0	5	0	0	4	0	0
119660364	1	1	0	0	0	6	10	6	0	0	0
119848367	0	1	1	1	0	5	0	36	173	53	0
120066839	0	1	0	0	0	6	0	5	0	0	0
120069587	0	1	0	0	0	5	0	68	0	0	0
120219518	1	1	0	0	0	7	15	7	0	0	0
120391952	0	1	0	0	0	7	0	19	0	0	0
120552381	0	1	1	0	0	5	0	26	4	0	0
120828216	1	0	0	0	0	5	5	0	0	0	0
120928311	1	0	0	0	0	6	8	0	0	0	0
121050804	1	0	0	0	0	6	5	0	0	0	0
121595278	0	1	0	0	0	6	0	6	0	0	0
122080722	1	1	1	1	0	6	11	35	200	4	0
122214466	1	1	1	0	0	3	4	5	19	0	0
122261223	1	1	1	1	0	4	7	29	113	14	0
122281804	0	1	0	0	0	7	0	132	0	0	0
122406310	1	1	1	0	0	6	21	12	10	0	0
122573194	0	0	1	0	0	7	0	0	6	0	0
122712802	1	1	1	1	1	5	20	78	272	32	6.7
122717563	1	1	1	1	0	6	18	119	342	42	0
122842351	1	1	1	0	0	5	14	23	12	0	0
122928232	1	1	1	0	0	4	4	4	10	0	0
122971899	1	1	1	1	1	4	32	7	334	16	15.3
123021137	0	1	1	0	0	6	0	8	5	0	0
123520399	1	1	1	0	0	4	4	49	6	0	0
123579799	0	1	0	0	0	7	0	6	0	0	0
123635479	0	0	1	0	0	6	0	0	10	0	0
123649755	1	1	1	1	0	5	13	7	29	7	0
123915873	0	0	1	0	0	5	0	0	10	0	0
123917644	1	1	0	0	0	4	6	11	0	0	0
124015018	0	0	1	0	0	6	0	0	5	0	0
124015877	1	1	1	1	0	5	8	18	29	3	0
124446920	0	1	1	0	0	4	0	33	25	0	0
124454920	1	0	1	1	0	3	5	0	108	4	0
124576171	1	1	1	1	0	7	7	4	20	4	0
124673207	1	0	0	0	0	6	11	0	0	0	0
124969315	1	1	1	0	0	5	19	61	135	0	0
124969335	1	1	1	1	0	5	8	12	24	6	0
125565034	1	0	1	1	0	7	5	0	4	4	0
125792810	0	0	1	0	0	5	0	0	3	0	0
125915148	1	1	1	1	1	5	9	19	504	16	13.8
125964485	0	0	1	0	0	6	0	0	5	0	0
126057761	1	1	1	0	0	5	27	23	107	0	0
126366038	0	0	1	0	0	6	0	0	4	0	0
126416129	0	1	0	0	0	4	0	37	0	0	0
126470441	0	1	0	0	0	7	0	6	0	0	0
126625737	0	1	1	0	0	7	0	10	4	0	0
126668593	0	1	0	0	0	7	0	6	0	0	0
127059916	0	1	0	0	0	6	0	4	0	0	0
127062303	1	1	1	1	0	6	7	52	88	9	0
127070424	1	1	1	0	0	6	9	31	14	0	0
127429970	0	0	1	0	0	7	0	0	4	0	0
128114677	0	1	0	0	0	6	0	6	0	0	0
128119217	1	0	0	0	0	6	8	0	0	0	0
128200516	1	0	0	0	0	6	8	0	0	0	0
128310538	1	0	0	0	0	6	4	0	0	0	0
128424267	0	0	1	0	0	5	0	0	3	0	0
128442242	1	1	1	1	1	5	14	73	399	39	4.5
128565477	1	1	1	1	1	4	19	22	1079	18	11.6
128696910	0	0	0	1	0	5	0	0	0	3	0
129009400	0	1	1	0	0	5	0	133	7	0	0
129016608	1	1	0	0	0	6	19	5	0	0	0
129057040	1	0	0	0	0	7	7	0	0	0	0
129363243	1	1	1	1	0	5	21	113	86	41	0
129522642	1	0	0	0	0	7	10	0	0	0	0
129564817	0	1	0	0	0	6	0	6	0	0	0
129811815	0	1	0	0	0	6	0	11	0	0	0
129983469	0	1	0	0	0	5	0	3	0	0	0
130174767	1	0	1	0	0	4	4	0	3	0	0
130263138	1	1	1	1	0	5	31	6	167	17	0
130265110	1	1	0	0	0	7	4	17	0	0	0
130319442	0	1	0	0	0	5	0	5	0	0	0
130542583	0	0	1	0	0	7	0	0	4	0	0
130556906	0	1	0	0	0	7	0	11	0	0	0
130987553	1	1	0	0	0	5	12	30	0	0	0
130995722	0	1	0	0	0	7	0	40	0	0	0
131013340	0	1	0	0	0	4	0	22	0	0	0
131147607	0	1	1	0	0	6	0	11	10	0	0
131157575	0	0	1	0	0	7	0	0	4	0	0
131205653	1	1	1	1	1	0	5	18	1017	40	14.4
131373653	0	1	0	0	0	6	0	7	0	0	0
131499230	0	0	1	0	0	6	0	0	5	0	0
131558105	0	1	0	0	0	6	0	48	0	0	0
131834706	0	1	1	1	0	6	0	65	11	9	0
131878636	1	1	1	1	0	5	13	32	22	5	0
131941627	1	0	0	0	0	7	17	0	0	0	0
132267120	1	0	0	0	0	6	6	0	0	0	0
132424450	1	1	1	0	0	5	5	15	11	0	0
132446459	0	0	1	0	0	5	0	0	4	0	0
132630762	0	1	0	0	0	5	0	6	0	0	0
132764056	0	1	0	0	0	7	0	8	0	0	0
132941879	0	0	1	0	0	5	0	0	4	0	0
133001938	0	0	1	0	0	6	0	0	4	0	0
133038540	0	0	1	0	0	5	0	0	6	0	0
133060051	0	1	0	0	0	7	0	6	0	0	0
133182120	1	1	1	1	0	5	3	12	18	3	0
133248817	0	1	0	0	0	6	0	19	0	0	0
133300960	1	0	0	0	0	7	7	0	0	0	0
133598171	1	1	0	0	0	5	6	11	0	0	0
133741744	1	1	0	0	0	6	6	29	0	0	0
133990623	1	1	1	0	0	5	7	3	4	0	0
134032550	0	0	1	0	0	5	0	0	3	0	0
134069748	0	0	1	0	0	5	0	0	12	0	0
134209140	1	1	1	0	0	4	8	59	67	0	0
134329780	0	0	1	0	0	6	0	0	6	0	0
134422011	0	0	1	0	0	3	0	0	12	0	0
134459998	1	0	0	0	0	7	22	0	0	0	0
134490341	1	0	0	0	0	7	4	0	0	0	0
134866417	1	0	0	0	0	6	8	0	0	0	0
135000234	0	1	0	0	0	7	0	31	0	0	0
135246392	1	1	1	0	0	5	3	10	6	0	0
135588076	0	1	0	0	0	6	0	26	0	0	0
135878708	1	1	0	0	0	6	8	5	0	0	0
135937504	0	0	1	0	0	6	0	0	4	0	0
136254051	1	1	1	0	0	6	5	6	11	0	0
136377397	0	0	1	0	0	7	0	0	5	0	0
136564142	0	1	0	0	0	6	0	8	0	0	0
137428010	1	1	1	1	0	7	21	59	69	31	0
137603452	1	1	1	0	0	7	10	15	4	0	0
138035223	0	0	1	0	0	5	0	0	4	0	0
138701077	1	1	1	0	0	5	4	13	13	0	0
138734384	0	0	1	0	0	7	0	0	5	0	0
138778059	0	0	1	0	0	5	0	0	7	0	0
139607526	1	1	0	0	0	6	11	129	0	0	0
139702083	0	0	0	0	1	4	0	0	0	0	13.1
139761840	0	1	0	0	0	6	0	49	0	0	0
139883438	1	1	1	1	1	4	7	41	610	48	10.6
140234165	0	1	0	0	0	6	0	44	0	0	0
140462183	0	0	1	0	0	7	0	0	5	0	0
140756541	0	0	1	0	0	5	0	0	25	0	0
141369785	1	0	0	0	0	7	10	0	0	0	0
141738464	0	0	1	0	0	7	0	0	6	0	0
141887177	0	0	1	0	0	7	0	0	4	0	0
142080327	1	0	0	0	0	5	5	0	0	0	0
142101231	1	1	0	0	0	5	22	36	0	0	0
142377514	0	1	0	0	0	7	0	4	0	0	0
142464149	0	1	0	0	0	6	0	4	0	0	0
142632953	0	0	1	0	0	6	0	0	8	0	0
142933422	0	0	1	0	0	7	0	0	4	0	0
143053528	1	0	0	0	0	6	9	0	0	0	0
143069117	0	0	1	0	0	5	0	0	6	0	0
143079912	0	0	1	0	0	7	0	0	9	0	0
143211085	0	0	1	0	0	6	0	0	8	0	0
143266861	0	1	0	0	0	7	0	7	0	0	0
143401478	1	1	0	0	0	6	10	4	0	0	0
143464940	0	0	1	0	0	6	0	0	40	0	0
143642791	0	0	1	0	0	7	0	0	5	0	0
143875958	1	0	0	0	0	7	8	0	0	0	0
144075633	0	1	0	0	0	7	0	9	0	0	0
144297215	0	0	1	0	0	7	0	0	5	0	0
144372675	1	1	1	1	0	5	9	40	42	12	0
144461538	0	0	1	0	0	7	0	0	5	0	0
144866295	1	0	1	0	0	6	10	0	13	0	0
144963619	1	1	1	1	0	4	7	49	7	5	0
145784636	1	1	1	1	0	6	19	53	384	51	0
145914631	0	0	1	0	0	6	0	0	4	0	0
146394854	1	1	0	0	0	5	11	24	0	0	0
146856706	1	1	1	0	0	5	23	23	5	0	0
147685859	1	1	1	1	0	7	22	112	17	13	0
147796485	0	1	1	0	0	6	0	8	12	0	0
147937637	1	1	0	0	0	5	15	3	0	0	0
148040339	0	0	1	0	0	5	0	0	16	0	0
148346035	0	1	0	0	0	6	0	8	0	0	0
148381001	1	1	1	1	0	5	16	53	57	29	0
148782354	1	1	1	1	0	5	26	42	41	4	0
149449661	1	1	1	1	0	4	19	38	91	14	0
149666125	0	0	1	0	0	7	0	0	4	0	0
149875234	0	1	0	0	0	5	0	3	0	0	0
150016551	0	0	1	0	0	6	0	0	4	0	0
150209906	0	0	1	0	0	7	0	0	4	0	0
150472258	1	1	1	0	0	5	21	103	4	0	0
150511563	0	1	0	0	0	6	0	6	0	0	0
150891178	1	0	0	0	0	7	8	0	0	0	0
151581404	1	0	0	0	0	7	4	0	0	0	0
151709925	0	1	1	0	0	7	0	23	4	0	0
152565340	1	1	1	1	0	5	10	94	33	13	0
153007209	1	1	1	1	0	5	4	6	25	3	0
153419306	0	0	1	0	0	5	0	0	5	0	0
153503993	0	0	1	0	0	6	0	0	5	0	0
153706293	0	1	0	0	0	6	0	4	0	0	0
153907613	0	0	1	0	0	7	0	0	7	0	0
154594061	0	1	1	0	0	4	0	18	10	0	0
154774400	0	0	1	0	0	4	0	0	3	0	0
154821514	0	1	0	0	0	6	0	4	0	0	0
156115763	0	0	1	1	0	5	0	0	3	3	0
156396982	1	1	0	0	0	7	11	6	0	0	0
156399980	1	1	0	0	0	7	4	44	0	0	0
156798449	1	1	0	0	0	5	3	23	0	0	0
156874880	0	1	0	0	0	6	0	14	0	0	0
156905195	0	1	0	0	0	7	0	14	0	0	0
157022154	0	0	1	0	0	7	0	0	4	0	0
157090516	0	1	1	0	0	5	0	3	5	0	0
157159063	1	1	1	1	0	5	5	13	23	10	0
157214416	1	1	0	0	0	6	18	7	0	0	0
157225229	1	0	0	0	0	6	14	0	0	0	0
157520255	0	1	0	0	0	6	0	22	0	0	0
157667525	0	1	1	1	0	5	0	3	34	3	0
157983009	1	0	0	0	0	6	8	0	0	0	0
158686523	0	1	0	0	0	4	0	5	0	0	0
158893152	0	0	1	0	0	5	0	0	3	0	0
159623619	0	1	1	0	0	4	0	5	20	0	0
159951263	1	1	1	0	0	6	16	23	13	0	0
159959651	1	1	1	1	0	6	29	95	8	9	0
160020739	1	1	1	1	0	4	13	44	208	20	0
160536687	0	0	1	0	0	6	0	0	4	0	0
160693557	0	0	1	0	0	5	0	0	8	0	0
161413630	0	0	1	0	0	6	0	0	10	0	0
162795128	1	1	1	0	0	6	5	6	14	0	0
163145919	0	0	1	0	0	7	0	0	5	0	0
163416139	0	1	0	0	0	6	0	14	0	0	0
163735350	0	1	0	0	0	7	0	6	0	0	0
164047348	0	1	0	0	0	7	0	4	0	0	0
164327319	1	1	1	1	0	5	25	83	35	8	0
165295796	0	0	1	0	0	7	0	0	5	0	0
166248896	1	0	0	0	0	7	15	0	0	0	0
166682831	0	0	1	0	0	7	0	0	7	0	0
166729808	0	0	1	0	0	5	0	0	4	0	0
166863347	0	1	0	0	0	7	0	10	0	0	0
166879836	0	1	0	0	0	6	0	14	0	0	0
167241192	0	1	0	0	0	6	0	20	0	0	0
167701536	0	0	1	0	0	7	0	0	4	0	0
167714055	0	1	0	0	0	6	0	11	0	0	0
167756561	0	1	0	0	0	7	0	7	0	0	0
167795629	1	1	0	0	0	7	5	8	0	0	0
168074326	1	0	0	0	0	6	6	0	0	0	0
168175793	1	1	1	1	0	6	17	61	62	16	0
168300531	0	1	1	0	0	5	0	3	6	0	0
168751074	0	0	1	0	0	5	0	0	4	0	0
168771809	0	0	1	0	0	4	0	0	4	0	0
168968624	0	0	0	1	0	6	0	0	0	4	0
169127871	1	1	1	0	0	5	16	28	34	0	0
169851854	0	1	0	0	0	6	0	29	0	0	0
170100819	0	1	0	0	0	6	0	19	0	0	0
170175679	0	1	0	0	0	7	0	13	0	0	0
170368835	0	0	1	0	0	7	0	0	4	0	0
171941511	0	1	0	0	0	7	0	37	0	0	0
172261974	0	0	1	0	0	5	0	0	5	0	0
172288317	1	1	1	1	0	6	15	42	177	30	0
172359792	1	1	1	1	0	7	32	100	37	10	0
172530593	1	0	0	0	0	7	4	0	0	0	0
173437802	0	1	1	0	0	5	0	22	5	0	0
173500744	0	1	0	0	0	7	0	13	0	0	0
173536965	0	1	0	0	0	6	0	10	0	0	0
174544654	0	0	1	0	0	6	0	0	4	0	0
175477685	1	0	0	0	0	7	4	0	0	0	0
176867353	0	0	1	0	0	5	0	0	3	0	0
177347166	1	1	1	1	0	6	27	36	11	7	0
177763614	0	1	0	0	0	6	0	7	0	0	0
179017708	0	1	0	0	0	5	0	39	0	0	0
180025083	0	0	1	0	0	5	0	0	6	0	0
180174826	0	0	1	1	0	4	0	0	34	10	0
180266321	0	1	1	0	0	5	0	9	5	0	0
180306233	1	1	1	1	1	5	5	49	316	84	6.7
181742661	0	1	0	0	0	7	0	4	0	0	0
182804398	0	1	0	0	0	4	0	3	0	0	0
183435746	0	0	1	0	0	6	0	0	8	0	0
183455769	1	1	1	1	0	4	6	13	30	12	0
184235662	0	1	0	0	0	6	0	9	0	0	0
184272391	0	0	1	0	0	7	0	0	4	0	0
184325016	1	1	1	1	0	7	16	64	384	42	0
184325017	1	1	1	1	1	4	15	64	385	42	5.3
184577922	0	0	1	0	0	6	0	0	4	0	0
184670115	0	0	1	0	0	6	0	0	5	0	0
185003393	0	0	1	0	0	6	0	0	4	0	0
186464253	0	1	0	0	0	7	0	23	0	0	0
186486879	1	1	1	1	0	5	6	11	15	5	0
186611626	0	1	0	0	0	6	0	6	0	0	0
186975422	1	0	0	0	0	6	9	0	0	0	0
188691045	1	0	1	0	0	6	4	0	4	0	0
189250700	1	1	0	0	0	6	12	8	0	0	0
190668298	1	1	1	0	0	6	6	10	11	0	0
194084071	0	0	1	0	0	7	0	0	4	0	0
194121039	1	0	0	0	0	7	6	0	0	0	0
194298536	1	1	1	1	0	7	11	12	27	4	0
195710372	0	0	1	0	0	5	0	0	5	0	0
195710462	0	0	1	0	0	6	0	0	9	0	0
195710687	0	0	1	0	0	4	0	0	4	0	0
195891647	0	0	1	0	0	4	0	0	17	0	0
196128749	1	1	1	0	0	6	4	5	16	0	0
196144392	1	1	1	1	1	5	3	49	229	30	9.8
197300479	0	1	0	0	0	6	0	29	0	0	0
200162375	0	0	1	0	0	7	0	0	4	0	0
201673816	0	0	0	1	0	7	0	0	0	7	0
204272736	0	1	1	0	0	5	0	71	25	0	0
204560677	0	1	0	0	0	7	0	4	0	0	0
204566569	0	1	0	0	0	7	0	5	0	0	0
205515027	1	1	1	1	1	4	9	62	223	51	3.6
205916699	0	0	1	0	0	7	0	0	5	0	0
207754283	0	0	1	0	0	7	0	0	5	0	0
208219544	1	1	0	0	0	6	11	11	0	0	0
208572874	1	1	1	1	1	5	18	40	1372	63	11.6
211333921	0	1	0	0	0	5	0	20	0	0	0
213917308	0	1	0	0	0	6	0	7	0	0	0
217828940	0	0	1	0	0	7	0	0	4	0	0
223094539	0	0	1	0	0	5	0	0	5	0	0
223225529	1	1	1	1	0	5	8	111	40	16	0
224957145	1	1	1	0	0	4	10	24	59	0	0
225822741	0	0	1	0	0	7	0	0	4	0	0
226347114	1	1	1	0	0	5	5	11	3	0	0
226983490	0	1	0	0	0	7	0	4	0	0	0
227813933	1	0	0	0	0	7	4	0	0	0	0
228622128	0	1	0	0	0	6	0	32	0	0	0
228646721	0	1	0	0	0	6	0	28	0	0	0
228933864	0	1	0	0	0	7	0	4	0	0	0
229774993	0	0	1	0	0	4	0	0	4	0	0
230233942	1	1	1	0	0	6	26	27	20	0	0
231399811	0	0	1	0	0	7	0	0	4	0	0
231959840	1	1	1	1	0	6	13	18	10	4	0
232456107	1	0	1	0	0	7	17	0	6	0	0
233021607	1	1	1	1	1	4	26	131	306	18	15.6
234676313	0	0	1	0	0	7	0	0	4	0	0
234770920	0	1	0	0	0	7	0	11	0	0	0
235274041	0	1	0	0	0	7	0	7	0	0	0
235361553	0	1	0	0	0	6	0	6	0	0	0
235808621	0	1	0	0	0	6	0	7	0	0	0
237676378	0	1	0	1	0	7	0	64	0	9	0
237676379	1	1	1	1	0	6	20	64	90	9	0
237907975	0	1	0	0	0	7	0	6	0	0	0
238503604	1	1	1	0	0	4	8	3	9	0	0
239770150	1	0	0	0	0	7	4	0	0	0	0
240095170	0	1	1	0	0	4	0	3	4	0	0
240851241	0	0	1	0	0	6	0	0	5	0	0
241551987	0	1	1	0	0	6	0	4	10	0	0
241559216	0	0	1	0	0	5	0	0	5	0	0
244125705	1	1	1	0	0	5	27	119	20	0	0
246679532	1	0	0	0	0	7	5	0	0	0	0
248326184	1	0	0	0	0	7	10	0	0	0	0

## Sheet: EMX1
CutSites	RGENseq	SITEseq	CHANGEseq	CIRCLEseq	Mismatches
chr1:100527113-100527132	0	1	0	0	5
chr1:108016452-108016471	1	0	0	0	6
chr1:113870647-113870666	1	0	0	0	7
chr1:115336621-115336640	0	1	0	0	7
chr1:116154383-116154402	0	1	0	0	6
chr1:118537894-118537913	1	0	0	0	5
chr1:119725065-119725084	0	0	1	0	7
chr1:12396066-12396085	1	1	0	0	4
chr1:125097761-125097780	0	1	0	0	6
chr1:14173591-14173610	0	0	1	0	6
chr1:14243177-14243196	1	0	0	0	7
chr1:151055119-151055138	1	1	1	1	4
chr1:151748885-151748904	1	1	1	0	3
chr1:153629575-153629594	0	1	0	0	6
chr1:156853172-156853191	0	1	0	0	5
chr1:156873273-156873292	1	0	0	0	6
chr1:15697241-15697260	1	1	1	0	4
chr1:157349431-157349450	1	0	0	0	5
chr1:162031408-162031427	0	0	1	0	6
chr1:165384420-165384439	1	0	0	0	6
chr1:16607117-16607136	0	1	0	0	7
chr1:167128249-167128268	0	1	0	0	7
chr1:170712514-170712533	0	1	0	1	6
chr1:17585616-17585635	1	0	0	0	6
chr1:176895507-176895526	0	0	1	0	5
chr1:178291120-178291139	0	1	0	0	7
chr1:179055653-179055672	1	1	0	0	4
chr1:181395710-181395729	0	0	1	0	4
chr1:184267093-184267112	1	1	0	0	4
chr1:186916561-186916580	0	1	0	0	5
chr1:187222662-187222681	1	0	0	0	6
chr1:193051789-193051808	1	1	0	0	5
chr1:194028640-194028659	0	1	0	0	4
chr1:197438705-197438724	0	0	1	0	7
chr1:199561624-199561643	0	1	0	0	6
chr1:201648156-201648175	1	1	1	1	5
chr1:201841896-201841915	0	1	0	0	5
chr1:202961560-202961579	1	0	0	0	7
chr1:204283412-204283431	0	1	0	0	7
chr1:206445390-206445409	1	0	0	0	5
chr1:207756160-207756179	1	0	0	0	5
chr1:20893400-20893419	1	1	0	0	7
chr1:209758238-209758257	1	1	1	1	5
chr1:211687449-211687468	1	0	0	0	5
chr1:21254468-21254487	1	1	1	1	5
chr1:213764356-213764375	0	1	0	0	7
chr1:215044209-215044228	1	0	0	0	7
chr1:216382741-216382760	1	0	0	0	3
chr1:217261391-217261410	0	1	0	0	6
chr1:220847360-220847379	1	1	0	0	4
chr1:220918850-220918869	0	0	1	0	6
chr1:221349266-221349285	1	1	1	1	3
chr1:221818220-221818239	0	1	0	0	5
chr1:225346565-225346584	1	1	1	0	3
chr1:227394823-227394842	0	1	0	0	5
chr1:23245405-23245424	0	1	0	0	7
chr1:232997777-232997796	1	1	0	0	6
chr1:233936667-233936686	0	1	0	0	5
chr1:23394122-23394141	1	1	1	1	3
chr1:235679373-235679392	1	0	1	0	5
chr1:237136032-237136051	0	1	0	0	6
chr1:237180510-237180529	0	1	0	0	5
chr1:239680755-239680774	1	0	0	0	4
chr1:242685448-242685467	0	1	0	0	5
chr1:243621811-243621830	0	0	1	0	7
chr1:24399736-24399755	1	1	0	0	5
chr1:27586863-27586882	1	1	1	1	5
chr1:29642273-29642292	0	1	0	0	5
chr1:31456204-31456223	0	0	0	1	5
chr1:33140876-33140895	1	1	1	1	3
chr1:33250799-33250818	0	1	0	0	4
chr1:34385428-34385447	0	1	0	0	5
chr1:3488741-3488760	1	0	0	0	6
chr1:34919984-34920003	1	1	1	0	5
chr1:35353288-35353307	1	0	0	0	4
chr1:39147031-39147050	0	1	0	0	5
chr1:43789250-43789269	1	0	0	0	5
chr1:44480525-44480544	0	1	0	0	6
chr1:44678260-44678279	0	1	0	0	4
chr1:54404162-54404181	1	0	0	0	6
chr1:55715443-55715462	0	1	0	0	7
chr1:56024491-56024510	1	0	0	0	7
chr1:58919202-58919221	0	1	0	0	6
chr1:59284571-59284590	1	1	0	0	3
chr1:59982007-59982026	0	1	0	0	6
chr1:67628630-67628649	0	1	0	0	4
chr1:70373273-70373292	0	0	1	0	6
chr1:70698913-70698932	0	1	0	0	5
chr1:71173585-71173604	1	0	0	0	6
chr1:73390647-73390666	0	1	0	0	4
chr1:76328219-76328238	1	0	0	0	7
chr1:79459551-79459570	1	0	0	0	5
chr1:80305080-80305099	1	0	0	0	4
chr1:81948503-81948522	1	0	0	0	6
chr1:83652398-83652417	0	1	0	0	5
chr1:87260789-87260808	0	0	0	1	5
chr1:87734166-87734185	1	1	0	0	5
chr1:993988-994007	1	0	0	0	5
chr10:101741429-101741448	1	1	0	0	4
chr10:106604305-106604324	1	0	0	0	5
chr10:111395228-111395247	1	0	0	0	5
chr10:114935063-114935082	0	0	1	0	6
chr10:118053199-118053218	0	1	0	0	6
chr10:118093212-118093231	1	0	0	0	6
chr10:120930448-120930467	1	1	0	0	5
chr10:121568087-121568106	1	0	0	0	6
chr10:126037127-126037146	0	0	1	0	5
chr10:126391610-126391629	1	1	1	1	4
chr10:128309467-128309486	1	0	1	0	4
chr10:130910376-130910395	1	0	0	0	5
chr10:18179227-18179246	0	1	1	0	5
chr10:21203895-21203914	1	0	0	0	4
chr10:28082397-28082416	0	1	0	0	5
chr10:31653709-31653728	0	0	1	0	7
chr10:33131792-33131811	1	0	0	0	5
chr10:35496377-35496396	0	1	0	0	5
chr10:37154530-37154549	0	1	0	0	4
chr10:42121596-42121615	0	1	0	0	6
chr10:5359808-5359827	1	1	1	1	4
chr10:56738907-56738926	0	1	1	0	5
chr10:57088952-57088971	1	1	1	1	4
chr10:59182713-59182732	1	0	0	0	5
chr10:60218013-60218032	0	1	0	0	6
chr10:61945013-61945032	1	1	1	0	4
chr10:63021619-63021638	0	1	0	0	5
chr10:70245673-70245692	1	1	0	0	7
chr10:706291-706310	0	1	0	0	6
chr10:76624780-76624799	0	1	1	0	4
chr10:78245045-78245064	0	1	0	0	5
chr10:80336383-80336402	0	1	0	0	5
chr10:8295316-8295335	0	1	0	0	6
chr10:8401626-8401645	1	0	0	0	7
chr10:85038051-85038070	1	1	1	0	4
chr10:86917183-86917202	0	0	1	0	7
chr10:89656388-89656407	1	1	1	1	5
chr10:92657684-92657703	0	1	0	0	7
chr10:92663298-92663317	1	1	1	0	4
chr10:92700172-92700191	0	1	0	0	7
chr10:95554844-95554863	0	0	1	0	6
chr10:96958418-96958437	1	0	0	0	6
chr10:98654311-98654330	0	1	0	0	5
chr10:98695192-98695211	0	1	0	0	7
chr11:10219418-10219437	0	1	0	0	4
chr11:102882508-102882527	1	1	0	0	4
chr11:106271629-106271648	0	1	0	0	6
chr11:10892594-10892613	0	1	0	0	4
chr11:111810079-111810098	0	1	0	0	7
chr11:111936661-111936680	0	1	1	1	4
chr11:112958013-112958032	0	1	0	0	5
chr11:116307245-116307264	1	0	0	0	5
chr11:118743913-118743932	0	1	0	0	4
chr11:11881374-11881393	1	1	0	0	5
chr11:119623208-119623227	0	1	0	0	5
chr11:128584878-128584897	0	1	0	0	4
chr11:130894379-130894398	1	0	0	0	7
chr11:134314539-134314558	0	1	0	0	6
chr11:15065974-15065993	0	1	0	0	5
chr11:16186927-16186946	0	1	0	0	7
chr11:16296424-16296443	1	0	0	0	7
chr11:18287076-18287095	0	1	0	0	7
chr11:29159951-29159970	0	1	0	0	5
chr11:29353206-29353225	0	1	0	0	5
chr11:30280259-30280278	1	1	1	1	4
chr11:34516836-34516855	1	1	0	0	6
chr11:35528780-35528799	0	0	1	0	7
chr11:36248858-36248877	0	1	0	0	4
chr11:38094004-38094023	0	1	0	0	5
chr11:3864934-3864953	1	0	0	0	4
chr11:43474953-43474972	0	0	0	1	5
chr11:43726382-43726401	1	1	1	1	4
chr11:46149922-46149941	0	1	0	0	6
chr11:47051508-47051527	1	1	0	0	4
chr11:58471842-58471861	0	1	0	0	5
chr11:5884330-5884349	1	0	0	0	7
chr11:59400445-59400464	0	1	0	0	7
chr11:62326215-62326234	1	0	0	0	5
chr11:62597798-62597817	1	1	1	1	3
chr11:6265867-6265886	0	1	0	0	4
chr11:64823875-64823894	0	0	1	0	5
chr11:66323082-66323101	0	0	1	0	5
chr11:69387202-69387221	1	0	0	0	6
chr11:69845566-69845585	1	0	0	0	7
chr11:7693583-7693602	0	0	1	0	7
chr11:82788082-82788101	0	1	0	0	5
chr11:8348611-8348630	0	1	0	0	5
chr11:8708629-8708648	0	1	0	0	6
chr11:8855831-8855850	1	0	0	0	6
chr11:9022740-9022759	0	1	0	0	7
chr11:95325442-95325461	0	1	0	0	6
chr11:9919372-9919391	1	0	0	0	5
chr12:100794996-100795015	0	1	0	0	7
chr12:10135678-10135697	1	0	1	0	4
chr12:102331625-102331644	0	1	0	0	7
chr12:102349949-102349968	1	1	0	0	4
chr12:103306494-103306513	0	1	0	0	4
chr12:106252296-106252315	1	1	1	1	4
chr12:107118627-107118646	1	0	0	0	5
chr12:111216905-111216924	0	0	1	0	5
chr12:113236761-113236780	1	0	0	0	5
chr12:113547267-113547286	0	1	0	0	6
chr12:113664381-113664400	1	1	1	1	5
chr12:119548123-119548142	1	1	1	1	3
chr12:12090222-12090241	0	0	1	0	5
chr12:121810512-121810531	0	0	1	0	6
chr12:121970230-121970249	0	1	0	0	6
chr12:124493113-124493132	0	1	0	0	5
chr12:129003835-129003854	0	1	0	0	7
chr12:2010326-2010345	1	1	0	0	4
chr12:20159727-20159746	0	1	0	0	6
chr12:23034653-23034672	0	1	0	0	6
chr12:24170392-24170411	1	0	0	0	5
chr12:25265956-25265975	0	1	0	0	6
chr12:2572873-2572892	0	1	0	0	6
chr12:28146877-28146896	0	1	0	0	5
chr12:28182387-28182406	1	0	0	0	5
chr12:30025193-30025212	0	1	0	0	5
chr12:32497909-32497928	1	1	1	0	7
chr12:41100290-41100309	1	1	0	0	6
chr12:45215609-45215628	0	1	0	0	5
chr12:54721567-54721586	0	1	0	0	4
chr12:55629242-55629261	1	1	0	0	6
chr12:58548039-58548058	1	0	0	0	4
chr12:65751917-65751936	1	0	0	0	4
chr12:69933715-69933734	1	1	1	0	4
chr12:72310052-72310071	0	1	0	0	7
chr12:73110892-73110911	1	1	1	1	4
chr12:77693756-77693775	1	0	0	0	7
chr12:80062573-80062592	0	1	0	0	7
chr12:83261596-83261615	1	0	0	0	5
chr12:87181770-87181789	0	1	0	0	5
chr12:87494643-87494662	0	0	1	0	6
chr12:91170-91189	0	1	0	0	6
chr12:92553526-92553545	1	0	0	0	7
chr12:93921630-93921649	0	1	0	0	5
chr12:94706448-94706467	0	1	0	0	5
chr12:96660188-96660207	1	0	0	0	7
chr13:21556973-21556992	0	0	1	0	5
chr13:26362522-26362541	0	1	0	0	7
chr13:28810266-28810285	1	0	0	0	6
chr13:28876097-28876116	0	1	0	0	7
chr13:30605638-30605657	0	1	0	0	5
chr13:30812007-30812026	0	1	0	0	5
chr13:31811979-31811998	0	1	0	0	6
chr13:37932665-37932684	0	1	0	0	6
chr13:48419992-48420011	1	0	1	0	5
chr13:59133932-59133951	1	0	0	0	4
chr13:65539858-65539877	1	1	0	0	5
chr13:73286522-73286541	0	1	0	0	5
chr13:73899731-73899750	1	1	0	0	6
chr13:73987570-73987589	0	1	0	0	7
chr13:75841737-75841756	1	0	0	0	4
chr13:80443542-80443561	0	1	0	0	6
chr13:83857454-83857473	1	0	0	0	5
chr13:85348679-85348698	0	1	0	0	5
chr13:86983329-86983348	1	1	0	0	4
chr13:87311568-87311587	0	1	0	0	4
chr13:92397402-92397421	1	1	0	0	4
chr13:94330145-94330164	0	1	0	0	5
chr14:100235051-100235070	0	1	0	0	5
chr14:100463184-100463203	0	1	0	0	4
chr14:20298099-20298118	0	1	0	0	7
chr14:20395130-20395149	1	0	0	0	4
chr14:21802908-21802927	0	1	0	0	5
chr14:22133283-22133302	1	0	0	0	5
chr14:24666850-24666869	0	1	0	0	6
chr14:28327655-28327674	0	1	0	0	5
chr14:33430254-33430273	0	1	0	0	5
chr14:37881758-37881777	0	0	1	0	7
chr14:39884055-39884074	1	0	1	0	5
chr14:42687601-42687620	1	1	1	1	4
chr14:48462900-48462919	1	1	1	1	2
chr14:50071748-50071767	1	1	0	0	4
chr14:61281017-61281036	0	1	0	0	5
chr14:62645904-62645923	0	0	1	0	7
chr14:62889591-62889610	0	0	1	0	6
chr14:64878436-64878455	1	0	0	0	4
chr14:67390991-67391010	1	1	0	0	5
chr14:67673390-67673409	0	0	1	0	7
chr14:69908959-69908978	0	1	0	0	4
chr14:71855145-71855164	1	0	0	0	4
chr14:72046640-72046659	1	0	0	0	7
chr14:75257202-75257221	1	1	1	1	5
chr14:79248236-79248255	0	1	0	0	5
chr14:81587990-81588009	1	0	0	0	4
chr14:84081150-84081169	0	1	0	0	5
chr14:90705385-90705404	1	0	0	0	5
chr14:93089760-93089779	1	0	0	0	6
chr14:97553663-97553682	1	0	0	0	6
chr14:97769731-97769750	0	1	0	0	6
chr14:99673516-99673535	0	1	0	0	4
chr15:30887832-30887851	0	1	0	0	5
chr15:34272460-34272479	0	0	1	0	7
chr15:40539606-40539625	1	0	0	0	5
chr15:42908870-42908889	0	1	0	0	7
chr15:43817549-43817568	1	1	1	1	2
chr15:44697186-44697205	0	1	0	0	6
chr15:48230043-48230062	1	1	0	0	4
chr15:53222693-53222712	0	0	1	0	7
chr15:56291229-56291248	1	1	1	1	5
chr15:56940468-56940487	0	1	0	0	4
chr15:56940567-56940586	0	1	0	0	4
chr15:58703793-58703812	1	1	0	0	4
chr15:61354662-61354681	1	1	0	0	3
chr15:62112873-62112892	0	0	1	0	6
chr15:70578403-70578422	0	0	1	0	7
chr15:71380222-71380241	1	1	1	0	4
chr15:72723087-72723106	0	1	0	0	5
chr15:76568261-76568280	0	1	0	0	5
chr15:77541923-77541942	0	1	0	0	6
chr15:78396907-78396926	0	0	1	0	5
chr15:81642454-81642473	0	1	0	0	6
chr15:84737152-84737171	1	1	0	0	5
chr15:85782813-85782832	0	1	0	0	6
chr15:88277861-88277880	1	1	0	0	6
chr15:89070163-89070182	1	0	0	0	5
chr15:91931451-91931470	0	1	0	0	6
chr15:99223920-99223939	1	1	1	0	4
chr15:99752257-99752276	1	1	1	1	4
chr15:99866306-99866325	0	1	0	0	6
chr16:11358776-11358795	0	1	0	0	5
chr16:16781505-16781524	0	1	0	0	6
chr16:19466710-19466729	0	0	1	0	6
chr16:1998398-1998417	1	0	0	0	4
chr16:20129699-20129718	0	1	0	0	5
chr16:22042771-22042790	1	0	1	0	4
chr16:22066225-22066244	0	0	1	0	7
chr16:26606466-26606485	1	1	0	0	7
chr16:30918873-30918892	0	1	0	0	5
chr16:31479359-31479378	1	0	0	0	6
chr16:32822000-32822019	0	1	0	0	6
chr16:33049137-33049156	0	1	0	0	6
chr16:34038894-34038913	0	1	0	0	6
chr16:36162869-36162888	0	1	0	0	6
chr16:4981473-4981492	0	1	0	0	4
chr16:51393468-51393487	0	1	0	0	5
chr16:5451176-5451195	1	1	1	1	4
chr16:54585732-54585751	0	1	0	0	7
chr16:54649676-54649695	0	0	1	0	5
chr16:55038321-55038340	0	1	0	0	7
chr16:55094121-55094140	1	1	0	0	5
chr16:64921695-64921714	0	1	0	0	4
chr16:64921866-64921885	0	1	0	0	4
chr16:64922005-64922024	0	1	0	0	4
chr16:65805762-65805781	0	1	0	0	4
chr16:65805835-65805854	0	1	0	0	4
chr16:65806089-65806108	0	1	0	0	4
chr16:65806209-65806228	0	1	0	0	4
chr16:73143823-73143842	1	1	1	1	4
chr16:76565715-76565734	0	1	0	0	5
chr16:76730860-76730879	1	1	0	0	6
chr16:77838779-77838798	0	1	0	0	5
chr16:78814950-78814969	1	1	1	1	4
chr16:79122257-79122276	0	0	1	0	6
chr16:81696181-81696200	0	1	0	0	5
chr16:81818492-81818511	0	1	0	0	6
chr16:8215309-8215328	1	1	1	1	4
chr16:85087422-85087441	0	1	1	0	4
chr16:89282415-89282434	1	1	0	0	5
chr17:16964100-16964119	0	1	0	0	5
chr17:17869865-17869884	0	1	0	0	7
chr17:17884695-17884714	0	1	0	0	7
chr17:19265635-19265654	0	1	0	0	5
chr17:2202979-2202998	0	1	0	0	5
chr17:26756104-26756123	0	1	0	0	6
chr17:26952741-26952760	0	1	0	0	6
chr17:27922476-27922495	1	0	0	0	6
chr17:28666034-28666053	0	1	0	0	5
chr17:3028122-3028141	1	0	0	0	6
chr17:31398755-31398774	0	1	0	0	7
chr17:31718240-31718259	1	1	0	0	7
chr17:35437565-35437584	1	0	0	0	4
chr17:38400248-38400267	0	1	0	0	5
chr17:42032662-42032681	1	0	0	0	5
chr17:43612153-43612172	0	0	1	0	7
chr17:48058840-48058859	1	0	0	0	7
chr17:49202995-49203014	1	1	1	0	6
chr17:49484088-49484107	1	1	0	0	5
chr17:5083168-5083187	0	0	1	0	7
chr17:53151220-53151239	1	0	0	0	6
chr17:56343679-56343698	1	1	1	0	3
chr17:56482414-56482433	0	1	0	0	6
chr17:57324577-57324596	0	1	0	0	7
chr17:57716365-57716384	0	0	1	0	7
chr17:72790885-72790904	1	0	0	0	6
chr17:73182624-73182643	0	0	1	0	5
chr17:74391794-74391813	0	1	1	0	4
chr17:74744238-74744257	1	0	0	0	4
chr17:76881473-76881492	1	1	1	0	4
chr17:78023403-78023422	0	1	0	0	5
chr17:79258804-79258823	0	0	1	0	7
chr17:79614927-79614946	0	1	0	0	6
chr17:83095679-83095698	0	1	0	0	4
chr17:8736896-8736915	1	1	0	0	3
chr17:9825681-9825700	0	0	1	0	6
chr18:1677036-1677055	0	1	0	0	7
chr18:21373796-21373815	0	0	1	0	6
chr18:22502864-22502883	1	1	0	0	6
chr18:2315597-2315616	0	0	1	0	7
chr18:24982168-24982187	0	1	0	0	5
chr18:28370271-28370290	1	0	0	0	7
chr18:30041871-30041890	0	1	0	0	6
chr18:35142323-35142342	0	1	0	0	6
chr18:37326796-37326815	1	1	1	0	4
chr18:37931042-37931061	1	1	0	0	6
chr18:38075254-38075273	1	0	0	0	5
chr18:40278491-40278510	0	1	0	0	7
chr18:44834561-44834580	0	1	0	0	5
chr18:46865913-46865932	0	0	1	0	5
chr18:49464229-49464248	0	1	0	0	7
chr18:52211559-52211578	0	1	1	0	3
chr18:59599082-59599101	0	1	0	0	5
chr18:62802165-62802184	0	1	0	0	5
chr18:66021740-66021759	0	1	0	0	6
chr18:70302382-70302401	0	0	1	0	5
chr18:70773988-70774007	0	0	1	0	5
chr18:71878307-71878326	1	0	0	0	6
chr18:72557946-72557965	1	0	0	0	3
chr18:74831167-74831186	0	1	0	0	7
chr18:7515892-7515911	1	1	0	0	4
chr18:79942923-79942942	0	0	1	0	6
chr19:10072720-10072739	0	1	0	0	5
chr19:15121488-15121507	0	1	0	0	6
chr19:15377203-15377222	0	1	0	0	6
chr19:15746096-15746115	0	1	0	0	6
chr19:16021784-16021803	1	0	0	0	5
chr19:1972209-1972228	0	1	0	0	6
chr19:2294871-2294890	1	0	0	0	5
chr19:23200644-23200663	1	0	0	0	6
chr19:23468107-23468126	0	1	0	0	4
chr19:24067698-24067717	1	1	1	1	3
chr19:28906814-28906833	0	1	0	0	6
chr19:29991607-29991626	0	0	1	0	6
chr19:33898399-33898418	0	1	1	0	4
chr19:37219677-37219696	1	1	1	0	6
chr19:37441105-37441124	0	1	0	0	5
chr19:38491349-38491368	0	1	0	0	4
chr19:45762080-45762099	1	1	0	0	4
chr19:50455113-50455132	0	1	0	0	7
chr19:51113350-51113369	1	1	1	1	4
chr19:5131111-5131130	0	1	0	0	4
chr19:55578147-55578166	1	1	1	1	6
chr19:7811950-7811969	1	0	0	0	7
chr19:9865152-9865171	0	1	0	0	6
chr2:101415809-101415828	1	0	0	0	7
chr2:10322725-10322744	1	1	0	0	7
chr2:104638919-104638938	1	1	1	0	5
chr2:106647829-106647848	1	1	0	0	4
chr2:107321931-107321950	0	0	1	0	5
chr2:108222444-108222463	0	1	0	0	7
chr2:112087106-112087125	1	0	0	0	6
chr2:114386302-114386321	1	0	0	0	3
chr2:118975574-118975593	0	0	1	0	5
chr2:122043528-122043547	0	1	0	0	4
chr2:122211778-122211797	0	1	0	0	4
chr2:122316859-122316878	0	1	0	0	7
chr2:127035922-127035941	1	1	0	0	5
chr2:128410465-128410484	1	0	0	0	7
chr2:129852088-129852107	0	0	1	0	7
chr2:131406076-131406095	0	1	0	0	4
chr2:132048568-132048587	0	1	0	0	6
chr2:138842959-138842978	1	1	0	0	7
chr2:141743089-141743108	1	0	0	0	7
chr2:146795356-146795375	1	1	0	0	6
chr2:14805767-14805786	1	1	1	1	5
chr2:152792558-152792577	1	0	0	0	6
chr2:155659095-155659114	1	0	0	0	6
chr2:158829226-158829245	1	1	0	1	5
chr2:163234201-163234220	1	1	0	0	4
chr2:166403898-166403917	0	1	0	0	5
chr2:166972862-166972881	0	1	0	0	7
chr2:179671221-179671240	0	0	1	0	7
chr2:180243787-180243806	1	0	0	0	5
chr2:185002053-185002072	1	0	0	0	7
chr2:18630673-18630692	0	0	1	0	5
chr2:199054747-199054766	1	1	1	0	3
chr2:199557428-199557447	1	1	1	1	4
chr2:202842754-202842773	1	1	1	0	4
chr2:204608824-204608843	1	1	0	0	5
chr2:20486083-20486102	0	1	0	0	4
chr2:209668062-209668081	0	1	0	0	6
chr2:210067047-210067066	0	1	0	0	5
chr2:21267123-21267142	1	1	0	0	3
chr2:215867111-215867130	0	0	1	0	5
chr2:216798351-216798370	1	0	0	0	6
chr2:217513382-217513401	1	1	1	1	4
chr2:217778299-217778318	1	1	0	0	5
chr2:218429906-218429925	0	1	0	0	6
chr2:218980334-218980353	1	1	1	1	3
chr2:225847867-225847886	0	1	0	0	6
chr2:228113814-228113833	0	1	0	0	5
chr2:229315936-229315955	1	1	1	0	4
chr2:233704577-233704596	1	0	0	0	7
chr2:235213923-235213942	0	1	0	0	6
chr2:237464542-237464561	1	0	0	0	6
chr2:238189891-238189910	0	1	0	0	6
chr2:238672445-238672464	0	1	0	0	4
chr2:239682677-239682696	1	1	0	0	4
chr2:27092385-27092404	0	0	1	0	6
chr2:27896650-27896669	0	0	1	0	5
chr2:3449982-3450001	0	1	0	0	4
chr2:35982765-35982784	0	1	0	0	7
chr2:38263376-38263395	0	0	1	0	7
chr2:38378872-38378891	0	1	0	0	5
chr2:4367944-4367963	1	0	0	0	5
chr2:4452168-4452187	0	1	0	0	5
chr2:45824611-45824630	0	1	0	0	6
chr2:46804531-46804550	0	1	0	0	5
chr2:53816888-53816907	0	1	0	0	6
chr2:54057858-54057877	1	1	1	1	5
chr2:55926404-55926423	0	0	1	0	7
chr2:56824143-56824162	1	0	0	0	5
chr2:57628843-57628862	0	1	0	0	7
chr2:61800529-61800548	1	0	0	0	6
chr2:61840089-61840108	1	0	0	0	7
chr2:6388582-6388601	1	0	0	0	4
chr2:65555376-65555395	1	1	1	1	3
chr2:65971727-65971746	0	1	0	0	6
chr2:66502624-66502643	1	1	1	1	5
chr2:67062254-67062273	1	0	0	0	6
chr2:67175574-67175593	0	1	1	0	4
chr2:68643720-68643739	1	0	0	0	6
chr2:70470160-70470179	0	1	0	0	5
chr2:71561967-71561986	1	1	0	0	5
chr2:72933853-72933872	1	1	1	1	0
chr2:74138605-74138624	0	0	1	0	5
chr2:74418387-74418406	1	0	0	0	5
chr2:77080286-77080305	0	1	0	0	5
chr2:83375994-83376013	1	0	0	0	4
chr2:84090282-84090301	0	1	0	0	5
chr2:88668743-88668762	0	1	0	0	5
chr2:94283411-94283430	0	1	0	0	6
chr2:9681411-9681430	0	1	0	0	4
chr2:98316827-98316846	1	0	0	0	7
chr20:11693893-11693912	0	0	1	0	7
chr20:13759825-13759844	0	1	0	0	5
chr20:14127759-14127778	0	1	0	0	5
chr20:19070494-19070513	1	0	0	0	5
chr20:22056584-22056603	0	1	0	0	5
chr20:23536051-23536070	1	1	1	0	4
chr20:31748307-31748326	0	1	0	0	4
chr20:33444669-33444688	0	0	1	0	5
chr20:37420295-37420314	0	0	1	0	6
chr20:39583649-39583668	0	1	0	0	4
chr20:50256884-50256903	1	1	0	0	4
chr20:55151795-55151814	0	1	0	0	4
chr20:55961616-55961635	0	1	1	0	5
chr20:57731605-57731624	1	0	0	0	7
chr20:61100271-61100290	1	1	0	0	5
chr20:6764145-6764164	0	1	0	0	5
chr21:10617620-10617639	0	1	0	0	6
chr21:14991508-14991527	0	1	1	0	5
chr21:17073464-17073483	0	1	0	0	5
chr21:18016448-18016467	1	1	0	0	5
chr21:23295418-23295437	1	1	1	0	5
chr21:23323592-23323611	0	1	0	0	6
chr21:31271033-31271052	0	1	1	0	6
chr21:32018488-32018507	0	1	0	0	5
chr21:32537734-32537753	1	1	1	0	4
chr21:35407868-35407887	0	1	0	0	7
chr21:35760146-35760165	1	0	0	0	7
chr21:41637484-41637503	0	1	0	0	5
chr21:43211690-43211709	0	1	0	0	6
chr21:44081182-44081201	0	0	1	0	5
chr21:44585722-44585741	0	1	0	0	7
chr21:45644896-45644915	0	1	0	0	6
chr21:9711483-9711502	1	1	0	0	5
chr22:19361779-19361798	0	1	0	0	7
chr22:20198537-20198556	0	1	0	0	4
chr22:21977957-21977976	1	0	0	1	4
chr22:22466356-22466375	1	1	0	0	4
chr22:27210254-27210273	0	0	1	0	6
chr22:32239176-32239195	0	1	0	0	7
chr22:32252888-32252907	1	0	0	0	5
chr22:34320282-34320301	1	1	0	0	4
chr22:36250666-36250685	1	0	0	0	5
chr22:38907747-38907766	0	1	0	0	5
chr22:42096677-42096696	0	1	0	0	5
chr22:48041193-48041212	0	1	1	0	5
chr22:48180449-48180468	0	1	0	0	6
chr22:50626838-50626857	0	0	1	0	6
chr3:100150939-100150958	1	0	0	0	5
chr3:10558397-10558416	1	0	0	0	6
chr3:106354639-106354658	1	1	0	0	5
chr3:109741651-109741670	0	0	1	0	7
chr3:111577477-111577496	0	1	0	0	5
chr3:113626272-113626291	0	1	0	0	5
chr3:115543944-115543963	1	1	1	0	4
chr3:115898841-115898860	1	0	0	0	5
chr3:119831247-119831266	1	1	0	0	5
chr3:123091096-123091115	0	1	0	0	4
chr3:123254449-123254468	0	0	1	0	5
chr3:124052893-124052912	1	1	1	0	4
chr3:125109110-125109129	1	0	1	0	5
chr3:131539029-131539048	1	0	0	0	6
chr3:131908961-131908980	0	0	1	0	5
chr3:134020283-134020302	1	0	0	0	5
chr3:13413678-13413697	1	1	1	1	6
chr3:13713803-13713822	1	0	0	0	7
chr3:139708168-139708187	1	1	1	0	5
chr3:145756353-145756372	1	0	0	0	6
chr3:146555636-146555655	1	1	0	0	5
chr3:148755215-148755234	0	1	0	0	6
chr3:149341672-149341691	0	1	0	0	5
chr3:149366196-149366215	1	1	1	1	5
chr3:149533010-149533029	1	0	0	0	6
chr3:150823698-150823717	1	0	0	0	6
chr3:151036273-151036292	0	1	0	0	5
chr3:156311072-156311091	0	1	0	0	5
chr3:16036008-16036027	1	1	0	0	5
chr3:160770442-160770461	0	1	0	0	5
chr3:16115020-16115039	0	0	1	0	7
chr3:164810534-164810553	0	1	0	0	5
chr3:171245948-171245967	0	1	0	0	6
chr3:175352292-175352311	0	1	0	0	4
chr3:18153795-18153814	0	1	0	0	7
chr3:183259835-183259854	1	1	0	0	4
chr3:185211455-185211474	1	0	0	0	6
chr3:188278015-188278034	0	1	0	0	7
chr3:189519692-189519711	0	1	0	0	5
chr3:191660053-191660072	1	1	0	0	7
chr3:193231802-193231821	1	0	0	0	5
chr3:193443977-193443996	1	1	1	0	4
chr3:195721041-195721060	0	1	1	0	4
chr3:197220662-197220681	0	1	0	0	7
chr3:24695957-24695976	1	0	0	0	5
chr3:24830895-24830914	1	1	1	0	4
chr3:27892931-27892950	1	0	0	0	6
chr3:33807182-33807201	0	1	0	0	7
chr3:34001466-34001485	0	1	0	0	6
chr3:3646937-3646956	1	0	0	0	6
chr3:37543704-37543723	1	0	0	0	4
chr3:37740480-37740499	0	1	0	0	5
chr3:40132685-40132704	0	0	1	0	6
chr3:41745097-41745116	0	0	1	0	7
chr3:42159758-42159777	1	0	0	0	7
chr3:42227771-42227790	1	0	1	0	5
chr3:50502575-50502594	1	0	0	0	4
chr3:54950701-54950720	1	1	0	0	6
chr3:57606140-57606159	1	1	1	0	5
chr3:60091762-60091781	0	1	0	0	5
chr3:63482435-63482454	1	1	1	0	4
chr3:66053165-66053184	1	0	0	0	5
chr3:67754066-67754085	1	1	1	0	4
chr3:7069405-7069424	0	1	0	0	6
chr3:72477789-72477808	1	1	0	0	6
chr3:72817981-72818000	1	0	0	0	4
chr3:83165873-83165892	1	1	0	0	3
chr3:84833879-84833898	1	1	1	0	5
chr3:86968188-86968207	0	1	0	0	6
chr3:88622877-88622896	0	0	1	0	4
chr3:889975-889994	0	1	0	0	5
chr3:94592634-94592653	1	1	0	0	5
chr3:94626650-94626669	1	1	0	0	4
chr3:95971339-95971358	1	1	1	1	4
chr3:9760489-9760508	1	0	0	0	7
chr4:100107492-100107511	1	0	0	0	6
chr4:100379715-100379734	0	0	1	0	6
chr4:109871599-109871618	1	0	0	0	6
chr4:113444099-113444118	0	0	1	0	4
chr4:113895839-113895858	1	1	1	0	6
chr4:116562185-116562204	0	1	0	0	6
chr4:119941559-119941578	0	1	0	0	6
chr4:125797102-125797121	1	0	0	0	5
chr4:128190995-128191014	0	1	0	0	4
chr4:131256598-131256617	0	0	1	0	4
chr4:142037433-142037452	0	0	1	0	7
chr4:146333533-146333552	1	1	0	0	4
chr4:150731391-150731410	1	1	0	0	7
chr4:159428245-159428264	1	0	0	0	7
chr4:159631745-159631764	1	0	0	0	4
chr4:164607115-164607134	1	0	1	0	5
chr4:165434965-165434984	1	1	0	0	6
chr4:169853489-169853508	1	0	0	0	7
chr4:17065982-17066001	1	0	0	0	6
chr4:173977665-173977684	1	1	1	1	6
chr4:180592736-180592755	1	0	0	0	6
chr4:181404932-181404951	0	1	0	0	4
chr4:184333659-184333678	1	0	0	0	6
chr4:186862401-186862420	1	1	0	0	5
chr4:20245937-20245956	1	0	0	0	6
chr4:21139708-21139727	1	1	1	0	4
chr4:22286156-22286175	0	1	0	0	6
chr4:22605414-22605433	1	0	0	0	5
chr4:25059122-25059141	1	1	0	0	4
chr4:31074930-31074949	0	1	0	0	3
chr4:33319841-33319860	0	1	0	0	6
chr4:42633240-42633259	0	1	0	0	4
chr4:43789828-43789847	1	0	0	0	7
chr4:46032604-46032623	1	1	0	0	5
chr4:48637374-48637393	1	1	1	1	4
chr4:53785399-53785418	1	0	1	0	4
chr4:57972424-57972443	1	1	1	0	5
chr4:60084915-60084934	1	1	1	1	5
chr4:6017962-6017981	0	1	0	0	5
chr4:62612131-62612150	1	0	0	0	6
chr4:6348367-6348386	1	0	0	0	5
chr4:66013886-66013905	0	1	0	0	5
chr4:69756511-69756530	1	0	0	0	5
chr4:81356103-81356122	0	0	1	0	6
chr4:8246878-8246897	1	1	0	0	4
chr4:84706613-84706632	0	0	1	0	5
chr4:86335536-86335555	1	1	1	1	3
chr4:89117653-89117672	1	0	0	0	7
chr4:93404652-93404671	0	1	0	0	4
chr4:93647188-93647207	1	1	0	0	5
chr5:10132896-10132915	0	1	0	0	4
chr5:102532445-102532464	0	1	0	0	4
chr5:103927882-103927901	0	1	0	0	5
chr5:105345624-105345643	0	0	1	0	6
chr5:108972181-108972200	1	0	0	0	5
chr5:110092005-110092024	1	1	1	0	5
chr5:11216424-11216443	1	1	1	1	3
chr5:113191267-113191286	0	1	0	0	5
chr5:113945842-113945861	1	1	0	0	4
chr5:114114189-114114208	0	1	0	0	4
chr5:119211554-119211573	1	1	1	0	4
chr5:119482108-119482127	1	1	0	0	4
chr5:120959038-120959057	1	1	1	1	5
chr5:121358978-121358997	0	1	0	0	6
chr5:122342178-122342197	0	1	0	0	7
chr5:124746814-124746833	0	1	0	0	7
chr5:125502111-125502130	0	1	0	0	5
chr5:126465415-126465434	0	1	0	0	4
chr5:127061413-127061432	0	0	1	0	5
chr5:132303438-132303457	0	1	0	0	6
chr5:132699871-132699890	0	0	1	0	5
chr5:135040175-135040194	1	1	1	0	7
chr5:147453624-147453643	1	1	1	1	3
chr5:149450919-149450938	1	0	0	0	6
chr5:154407184-154407203	1	0	0	0	5
chr5:154793505-154793524	1	0	0	0	7
chr5:155450394-155450413	0	1	0	0	6
chr5:15628785-15628804	0	0	1	0	6
chr5:157377100-157377119	1	0	0	0	5
chr5:160164915-160164934	0	1	0	0	6
chr5:16057877-16057896	0	1	0	0	6
chr5:160964101-160964120	0	1	0	0	5
chr5:16467309-16467328	1	1	1	1	6
chr5:165217869-165217888	1	0	0	0	6
chr5:167291155-167291174	1	0	0	0	5
chr5:169567734-169567753	0	1	0	0	5
chr5:170628025-170628044	1	0	0	0	7
chr5:173920904-173920923	0	0	1	0	7
chr5:179050656-179050675	1	0	0	0	6
chr5:20199924-20199943	0	1	0	0	5
chr5:25780318-25780337	0	1	0	0	7
chr5:29260784-29260803	0	1	0	0	6
chr5:29778457-29778476	1	1	0	0	5
chr5:31083687-31083706	0	1	0	0	6
chr5:31756581-31756600	1	0	0	0	5
chr5:36616520-36616539	0	1	0	0	4
chr5:37882234-37882253	1	1	0	0	5
chr5:38502028-38502047	0	1	0	0	7
chr5:38890721-38890740	1	0	0	0	5
chr5:40579242-40579261	0	1	0	0	5
chr5:4437968-4437987	1	0	0	0	5
chr5:45358962-45358981	1	1	1	1	2
chr5:54670679-54670698	1	1	0	0	4
chr5:55159022-55159041	0	1	0	0	5
chr5:56378133-56378152	0	0	1	0	7
chr5:56742737-56742756	0	1	0	0	5
chr5:60022790-60022809	0	1	0	0	7
chr5:61408616-61408635	0	0	1	0	5
chr5:64813232-64813251	1	1	1	0	5
chr5:66540934-66540953	0	0	1	0	7
chr5:71763705-71763724	0	1	0	0	5
chr5:73068237-73068256	0	1	0	0	4
chr5:77183648-77183667	1	0	1	0	4
chr5:7946897-7946916	1	1	1	0	5
chr5:81355435-81355454	1	0	0	0	7
chr5:82992929-82992948	1	0	0	0	5
chr5:83013994-83014013	1	0	0	0	5
chr5:90186259-90186278	0	1	0	0	4
chr5:9227034-9227053	1	1	1	1	3
chr5:94641610-94641629	0	0	1	0	7
chr5:9477164-9477183	0	1	0	0	4
chr5:95027840-95027859	1	1	0	0	5
chr5:9558435-9558454	0	1	0	0	6
chr5:96084870-96084889	1	0	0	0	7
chr5:9697066-9697085	0	1	0	0	4
chr6:100282531-100282550	1	0	0	0	6
chr6:100878760-100878779	0	0	0	1	5
chr6:101243953-101243972	0	1	0	0	6
chr6:102064242-102064261	0	1	0	0	4
chr6:105662335-105662354	0	1	0	0	7
chr6:107637673-107637692	0	1	0	0	4
chr6:110170194-110170213	1	1	1	1	4
chr6:116816031-116816050	1	0	0	0	7
chr6:119811898-119811917	1	0	0	0	4
chr6:12210598-12210617	1	0	0	0	7
chr6:122743691-122743710	0	0	1	0	5
chr6:123556661-123556680	0	1	0	0	5
chr6:129176974-129176993	1	1	0	0	7
chr6:134439578-134439597	0	1	0	0	4
chr6:134769491-134769510	0	0	1	0	7
chr6:135275019-135275038	0	0	1	0	5
chr6:138287125-138287144	1	1	0	0	4
chr6:138865894-138865913	0	1	0	0	6
chr6:140036584-140036603	0	1	0	0	6
chr6:140263404-140263423	0	1	0	0	5
chr6:141171539-141171558	0	1	0	0	5
chr6:143877903-143877922	0	1	0	0	6
chr6:147634308-147634327	1	0	0	0	7
chr6:152838438-152838457	1	0	0	1	3
chr6:157608566-157608585	1	1	0	0	4
chr6:158188369-158188388	0	0	1	0	4
chr6:15853363-15853382	0	1	0	0	5
chr6:15899833-15899852	1	0	0	0	5
chr6:159523368-159523387	0	1	0	0	6
chr6:159926975-159926994	1	0	0	0	5
chr6:160447099-160447118	0	1	0	0	7
chr6:165818284-165818303	1	0	0	0	5
chr6:16744696-16744715	1	0	0	0	7
chr6:16954212-16954231	1	0	0	0	4
chr6:21369186-21369205	0	1	0	0	4
chr6:22780709-22780728	1	1	0	0	6
chr6:24239299-24239318	0	1	0	0	7
chr6:24532532-24532551	0	1	0	0	5
chr6:26295398-26295417	0	1	0	0	5
chr6:30685932-30685951	1	0	0	0	5
chr6:30823437-30823456	0	1	0	0	5
chr6:33340475-33340494	0	1	0	0	4
chr6:35211422-35211441	1	1	0	0	4
chr6:40393902-40393921	1	1	0	0	4
chr6:4406415-4406434	1	1	0	0	5
chr6:45930318-45930337	0	0	1	0	7
chr6:48754416-48754435	0	1	1	0	5
chr6:61216673-61216692	0	0	1	0	7
chr6:61506810-61506829	1	0	0	0	6
chr6:6262784-6262803	1	1	1	0	7
chr6:6514864-6514883	0	1	1	0	5
chr6:6771242-6771261	0	1	0	0	6
chr6:6891803-6891822	0	1	0	0	6
chr6:74166898-74166917	0	1	0	0	7
chr6:8188511-8188530	0	1	0	0	6
chr6:83849310-83849329	0	1	0	0	4
chr6:86847890-86847909	0	1	0	0	7
chr6:88087036-88087055	0	1	0	0	7
chr6:88867689-88867708	1	1	0	0	3
chr6:9118563-9118582	1	1	1	1	3
chr6:91392101-91392120	0	1	0	0	6
chr6:91739969-91739988	0	1	0	0	6
chr6:92780586-92780605	0	1	0	0	6
chr6:95927072-95927091	0	1	0	0	4
chr6:960805-960824	1	1	1	1	5
chr6:98238632-98238651	1	0	0	0	5
chr6:99251283-99251302	1	1	1	1	4
chr7:100684898-100684917	0	1	0	0	5
chr7:101251958-101251977	1	1	1	1	5
chr7:101597969-101597988	0	0	1	0	6
chr7:104795514-104795533	1	0	0	0	7
chr7:106422684-106422703	0	1	0	0	4
chr7:107918389-107918408	1	0	0	0	6
chr7:108658904-108658923	1	1	0	1	5
chr7:111835390-111835409	1	1	1	1	4
chr7:120995902-120995921	0	1	0	0	4
chr7:123792651-123792670	0	0	1	0	6
chr7:126404174-126404193	1	0	0	0	7
chr7:127014947-127014966	0	1	0	0	4
chr7:129591396-129591415	0	1	0	0	5
chr7:129620211-129620230	0	0	0	1	5
chr7:130383118-130383137	0	0	1	0	5
chr7:132247526-132247545	1	0	0	0	5
chr7:136765455-136765474	1	1	0	0	5
chr7:140837900-140837919	1	1	1	0	4
chr7:140886289-140886308	1	0	0	0	6
chr7:142272740-142272759	1	1	1	1	4
chr7:144722078-144722097	1	0	0	0	7
chr7:150455912-150455931	1	0	0	0	7
chr7:151755383-151755402	1	1	1	0	4
chr7:153142531-153142550	1	0	0	0	5
chr7:154250248-154250267	1	0	0	0	5
chr7:156467089-156467108	1	0	0	0	5
chr7:158010254-158010273	1	0	0	0	7
chr7:17406811-17406830	0	1	0	0	6
chr7:17917842-17917861	1	0	0	0	7
chr7:18183579-18183598	1	0	0	0	6
chr7:19417522-19417541	1	1	1	0	5
chr7:2088048-2088067	1	0	0	0	4
chr7:22038780-22038799	0	0	1	0	5
chr7:26310473-26310492	1	1	1	0	4
chr7:2734094-2734113	0	0	1	0	6
chr7:28779656-28779675	0	1	0	0	7
chr7:29487659-29487678	0	1	0	0	6
chr7:29576225-29576244	1	1	0	0	5
chr7:31753367-31753386	0	1	0	0	5
chr7:31861461-31861480	1	1	1	1	5
chr7:3297732-3297751	0	1	0	0	4
chr7:33786142-33786161	0	1	0	0	6
chr7:3476208-3476227	0	0	1	0	7
chr7:35861016-35861035	1	0	0	0	6
chr7:37096045-37096064	0	1	1	0	5
chr7:3773146-3773165	1	1	1	0	4
chr7:41562713-41562732	0	1	0	0	4
chr7:41831991-41832010	1	0	0	0	7
chr7:41890321-41890340	0	1	0	0	6
chr7:43219437-43219456	1	0	0	0	5
chr7:45653729-45653748	0	1	0	0	5
chr7:47064990-47065009	0	1	0	0	4
chr7:5059289-5059308	0	1	0	0	5
chr7:52711612-52711631	0	1	0	0	5
chr7:53131723-53131742	0	1	0	0	6
chr7:57879134-57879153	0	1	0	0	6
chr7:61077002-61077021	0	1	0	0	7
chr7:62318918-62318937	0	1	0	0	6
chr7:62433473-62433492	0	1	0	0	6
chr7:68615127-68615146	0	1	0	0	4
chr7:70644964-70644983	1	1	1	1	4
chr7:72697394-72697413	0	1	0	0	6
chr7:73900798-73900817	1	1	0	0	7
chr7:73970090-73970109	0	0	1	0	7
chr7:7651861-7651880	1	0	0	0	5
chr7:80316685-80316704	0	0	1	0	7
chr7:83929071-83929090	1	1	0	0	5
chr7:85729791-85729810	1	1	0	0	4
chr7:86166070-86166089	0	1	0	0	4
chr7:87586181-87586200	1	0	0	0	7
chr7:95004089-95004108	1	1	0	0	5
chr8:101232307-101232326	1	1	1	0	5
chr8:10191053-10191072	1	1	1	1	4
chr8:104340507-104340526	0	1	0	0	7
chr8:104855099-104855118	0	1	0	0	5
chr8:107166940-107166959	1	0	0	0	4
chr8:108202741-108202760	1	0	1	0	4
chr8:10844860-10844879	0	0	1	0	5
chr8:109757992-109758011	0	0	1	0	7
chr8:112481220-112481239	0	1	0	0	3
chr8:118780134-118780153	0	0	1	0	7
chr8:119575258-119575277	1	1	1	1	5
chr8:123404522-123404541	0	0	1	0	5
chr8:124415883-124415902	0	1	0	0	4
chr8:125811741-125811760	1	0	0	0	6
chr8:127431445-127431464	1	0	0	0	6
chr8:127788996-127789015	1	1	1	1	2
chr8:128419970-128419989	0	1	0	0	5
chr8:128999094-128999113	0	1	0	0	5
chr8:134085813-134085832	1	0	0	0	7
chr8:134800658-134800677	0	0	1	0	7
chr8:135003913-135003932	0	1	0	0	7
chr8:13799426-13799445	0	1	0	0	5
chr8:140875482-140875501	0	0	1	0	5
chr8:17199627-17199646	0	1	0	0	4
chr8:19200844-19200863	0	1	0	0	4
chr8:21183429-21183448	0	1	0	0	6
chr8:25079416-25079435	1	0	0	0	5
chr8:25168523-25168542	0	1	0	0	5
chr8:26272729-26272748	1	0	0	0	5
chr8:2643909-2643928	0	1	0	0	6
chr8:26643117-26643136	1	1	1	1	6
chr8:28566453-28566472	0	1	0	0	7
chr8:31238871-31238890	0	1	0	0	4
chr8:31404070-31404089	0	1	0	0	5
chr8:37786764-37786783	0	1	0	0	5
chr8:4529237-4529256	0	1	0	0	4
chr8:46892645-46892664	1	0	0	0	5
chr8:49312398-49312417	1	0	0	0	5
chr8:52383038-52383057	0	1	0	0	5
chr8:57837239-57837258	0	1	0	0	7
chr8:60043532-60043551	0	1	0	0	6
chr8:60330388-60330407	1	0	0	0	4
chr8:69145102-69145121	1	0	0	0	4
chr8:73721974-73721993	1	1	1	0	5
chr8:76199269-76199288	1	0	0	0	5
chr8:81522529-81522548	0	0	1	0	7
chr8:81820902-81820921	0	1	0	1	4
chr8:94387438-94387457	1	0	0	0	5
chr8:95396310-95396329	0	1	0	0	7
chr8:96225642-96225661	1	0	0	0	6
chr9:100720790-100720809	1	0	0	0	7
chr9:103831510-103831529	0	0	1	0	5
chr9:104871933-104871952	1	1	0	0	5
chr9:105236281-105236300	1	0	0	0	7
chr9:107992591-107992610	0	1	0	0	5
chr9:110133557-110133576	0	1	0	0	7
chr9:117169370-117169389	1	0	0	0	6
chr9:119818765-119818784	0	1	0	0	6
chr9:124547223-124547242	1	1	1	1	5
chr9:126864393-126864412	1	0	0	0	6
chr9:127133593-127133612	0	1	0	0	7
chr9:127365055-127365074	1	1	0	0	7
chr9:128775023-128775042	0	1	0	0	5
chr9:129507188-129507207	0	0	1	0	7
chr9:129648661-129648680	0	1	0	0	6
chr9:131038109-131038128	0	0	0	1	6
chr9:132448272-132448291	0	1	0	0	5
chr9:132788000-132788019	1	1	1	1	4
chr9:135246622-135246641	1	0	0	0	7
chr9:14643261-14643280	0	0	0	1	7
chr9:2183208-2183227	1	0	0	0	5
chr9:2336909-2336928	0	1	0	0	5
chr9:25921558-25921577	0	1	0	0	5
chr9:27942725-27942744	0	0	1	0	5
chr9:28368427-28368446	0	0	1	0	5
chr9:29349307-29349326	1	0	0	0	6
chr9:33212255-33212274	0	1	0	0	5
chr9:34735038-34735057	1	1	1	1	5
chr9:43291682-43291701	0	1	0	0	6
chr9:6076474-6076493	1	1	0	0	5
chr9:69392040-69392059	1	1	1	1	3
chr9:71655734-71655753	0	1	0	0	5
chr9:79127648-79127667	0	0	1	0	5
chr9:82973706-82973725	0	1	0	0	7
chr9:87303652-87303671	0	1	0	0	5
chr9:88872970-88872989	0	1	0	0	7
chr9:89656897-89656916	1	0	0	0	7
chr9:94567476-94567495	1	1	0	0	6
chr9:98329854-98329873	0	1	0	0	4
chrX:103858923-103858942	1	0	0	0	6
chrX:104251371-104251390	0	1	0	0	5
chrX:106647165-106647184	0	1	0	0	5
chrX:111336968-111336987	0	1	0	0	5
chrX:111620377-111620396	0	1	0	0	5
chrX:113494792-113494811	1	0	0	0	7
chrX:116667629-116667648	1	1	0	0	5
chrX:119720889-119720908	1	0	0	0	5
chrX:121222477-121222496	1	0	1	1	5
chrX:128347491-128347510	0	1	0	0	5
chrX:133425038-133425057	1	1	1	0	5
chrX:133717720-133717739	1	0	0	0	6
chrX:136114637-136114656	1	0	0	0	6
chrX:137495091-137495110	0	1	0	0	7
chrX:14208864-14208883	0	1	0	0	5
chrX:144786184-144786203	0	1	0	0	5
chrX:146385433-146385452	0	1	0	0	5
chrX:148639751-148639770	1	0	0	0	5
chrX:149493172-149493191	1	1	0	0	7
chrX:149881915-149881934	1	1	0	0	6
chrX:150152011-150152030	1	1	0	0	5
chrX:152248080-152248099	0	1	0	0	5
chrX:154850462-154850481	0	1	0	0	4
chrX:15909906-15909925	0	1	0	0	5
chrX:21685749-21685768	0	1	0	0	5
chrX:23813974-23813993	0	1	0	0	5
chrX:27030180-27030199	1	0	0	0	6
chrX:27254404-27254423	0	1	0	0	6
chrX:34864326-34864345	0	1	0	0	4
chrX:36619050-36619069	1	0	0	0	5
chrX:39111951-39111970	1	1	0	0	4
chrX:39468272-39468291	0	1	0	0	4
chrX:3973986-3974005	1	0	0	0	5
chrX:39976950-39976969	1	0	0	0	6
chrX:4460793-4460812	0	1	0	0	4
chrX:45532780-45532799	1	0	0	0	5
chrX:46190483-46190502	0	1	0	0	6
chrX:47682387-47682406	0	1	0	0	5
chrX:48913236-48913255	1	0	0	0	6
chrX:49039875-49039894	0	0	1	0	7
chrX:52934586-52934605	1	0	0	0	5
chrX:53143107-53143126	0	0	1	0	6
chrX:53440761-53440780	1	1	1	0	3
chrX:54710838-54710857	0	1	0	0	6
chrX:5897970-5897989	0	1	0	0	7
chrX:6401054-6401073	0	1	0	0	4
chrX:64928694-64928713	0	1	0	0	4
chrX:65366178-65366197	0	1	0	0	6
chrX:66667609-66667628	0	1	0	0	6
chrX:67318378-67318397	0	1	0	0	5
chrX:67711282-67711301	0	0	1	0	7
chrX:68185856-68185875	1	0	0	0	5
chrX:70816822-70816841	1	0	0	0	5
chrX:73741863-73741882	1	1	0	0	5
chrX:75869536-75869555	1	0	0	0	5
chrX:80157789-80157808	1	1	0	0	5
chrX:89064110-89064129	0	1	0	0	6
chrX:93299876-93299895	0	1	0	0	4
chrX:94567017-94567036	0	1	0	0	7
chrX:97088341-97088360	0	1	0	0	7

## Sheet: RNF2
CutSites	RGENseq	CHANGEseq	CIRCLEseq	DIGENOME	Mismatches	RGENseqScore	CHANGEseqScore	CIRCLEseqScore	DIGENOMEscore
chr1:7717091-7717110	1	1	1	0	7	8	11	6	0
chr1:17299041-17299060	1	0	0	0	6	4	0	0	0
chr1:21130074-21130093	1	0	0	0	7	8	0	0	0
chr1:40706614-40706633	1	0	0	0	7	5	0	0	0
chr1:41871588-41871607	1	0	0	0	3	6	0	0	0
chr1:71645575-71645594	1	0	0	0	5	9	0	0	0
chr1:111242751-111242770	1	1	1	1	4	96	181	27	69.6
chr1:117573285-117573304	0	1	0	0	7	0	4	0	0
chr1:154711792-154711811	1	0	0	0	5	21	0	0	0
chr1:171165462-171165481	1	0	0	0	7	5	0	0	0
chr1:173751920-173751939	1	0	0	0	7	9	0	0	0
chr1:185087638-185087657	1	0	0	0	0	4	0	0	0
chr1:196674962-196674981	1	0	0	0	4	5	0	0	0
chr1:203366717-203366736	1	0	0	0	7	5	0	0	0
chr1:211136351-211136370	1	0	0	0	5	4	0	0	0
chr2:10323701-10323720	1	0	0	0	7	4	0	0	0
chr2:39055773-39055792	1	0	0	0	6	11	0	0	0
chr2:41293022-41293041	1	0	0	0	4	4	0	0	0
chr2:57332571-57332590	0	1	0	0	5	0	4	0	0
chr2:66126104-66126123	1	0	0	0	6	6	0	0	0
chr2:135781559-135781578	0	1	0	0	7	0	4	0	0
chr2:178017565-178017584	1	0	0	0	4	6	0	0	0
chr2:194890619-194890638	1	0	0	0	7	5	0	0	0
chr3:19150304-19150323	1	0	0	0	6	5	0	0	0
chr3:20117266-20117285	1	0	0	0	7	4	0	0	0
chr3:47471017-47471036	1	0	0	0	7	4	0	0	0
chr3:69783579-69783598	1	0	0	0	6	6	0	0	0
chr3:114265190-114265209	1	0	0	0	7	8	0	0	0
chr3:143407806-143407825	1	1	1	1	6	33	10	10	12.3
chr3:179643808-179643827	1	0	0	0	6	4	0	0	0
chr3:188658618-188658637	1	0	0	0	5	18	0	0	0
chr4:23838346-23838365	1	0	0	0	5	4	0	0	0
chr4:42591968-42591987	1	0	0	0	6	9	0	0	0
chr4:47978631-47978650	1	0	0	0	7	5	0	0	0
chr4:52193476-52193495	1	0	0	0	6	4	0	0	0
chr4:79688234-79688253	1	0	0	0	7	3	0	0	0
chr4:88386972-88386991	1	0	0	0	5	7	0	0	0
chr4:107019654-107019673	1	0	0	0	5	4	0	0	0
chr4:124600581-124600600	1	0	0	0	4	6	0	0	0
chr4:152406431-152406450	1	0	0	0	7	7	0	0	0
chr4:164882532-164882551	1	0	0	1	5	9	0	0	3.5
chr4:188804341-188804360	1	0	0	0	7	7	0	0	0
chr5:2929290-2929309	1	0	0	0	4	4	0	0	0
chr5:19107280-19107299	1	0	0	0	3	9	0	0	0
chr5:29673679-29673698	1	0	0	0	5	3	0	0	0
chr5:31051807-31051826	1	0	0	0	6	14	0	0	0
chr5:68864106-68864125	1	0	0	0	6	3	0	0	0
chr5:90876754-90876773	1	0	0	0	7	4	0	0	0
chr5:92701256-92701275	1	0	0	0	3	4	0	0	0
chr5:109968592-109968611	0	0	0	1	5	0	0	0	3.2
chr5:136076334-136076353	1	0	0	0	7	4	0	0	0
chr5:157083031-157083050	1	0	0	0	4	13	0	0	0
chr5:160463986-160464005	1	0	0	0	7	4	0	0	0
chr5:171761582-171761601	1	0	0	0	6	4	0	0	0
chr6:14566298-14566317	1	0	0	0	5	4	0	0	0
chr6:15476762-15476781	1	1	1	1	6	32	19	7	9.8
chr6:18378319-18378338	1	0	0	0	7	4	0	0	0
chr6:32174252-32174271	1	0	0	0	4	6	0	0	0
chr6:45739713-45739732	1	0	0	0	6	5	0	0	0
chr6:48735709-48735728	1	0	0	0	7	4	0	0	0
chr6:69676627-69676646	1	0	0	0	4	15	0	0	0
chr6:89683338-89683357	1	0	0	0	4	3	0	0	0
chr6:93305713-93305732	1	1	1	0	7	43	11	7	0
chr6:97889240-97889259	1	0	0	0	7	21	0	0	0
chr6:115583259-115583278	1	0	0	0	5	5	0	0	0
chr6:128889719-128889738	1	0	0	0	7	22	0	0	0
chr6:136804462-136804481	1	0	0	0	5	5	0	0	0
chr6:137563228-137563247	1	0	0	0	7	8	0	0	0
chr6:142890925-142890944	1	0	0	0	3	4	0	0	0
chr6:152301215-152301234	1	0	0	0	5	9	0	0	0
chr6:160934189-160934208	1	0	0	0	7	6	0	0	0
chr7:15767994-15768013	1	0	0	0	6	7	0	0	0
chr7:26299128-26299147	1	0	0	0	7	7	0	0	0
chr7:26690268-26690287	1	0	0	0	6	4	0	0	0
chr7:43927651-43927670	1	0	0	0	6	9	0	0	0
chr7:56125472-56125491	1	0	0	0	6	10	0	0	0
chr7:82403945-82403964	1	0	0	0	6	4	0	0	0
chr7:108643548-108643567	1	0	0	0	5	9	0	0	0
chr7:122948112-122948131	1	0	0	0	6	6	0	0	0
chr8:5888357-5888376	1	0	0	0	4	7	0	0	0
chr8:17299576-17299595	1	0	0	0	6	13	0	0	0
chr8:39856482-39856501	1	0	0	0	7	4	0	0	0
chr8:52897696-52897715	1	0	0	0	6	20	0	0	0
chr8:57635562-57635581	0	0	0	1	7	0	0	0	5.9
chr8:81822052-81822071	1	0	0	1	6	15	0	0	3.5
chr8:98439514-98439533	1	0	0	0	6	6	0	0	0
chr8:107209267-107209286	1	0	0	0	7	5	0	0	0
chr9:37410988-37411007	1	0	0	0	5	5	0	0	0
chr9:71091358-71091377	1	0	0	0	5	11	0	0	0
chr9:99365448-99365467	1	0	0	0	6	13	0	0	0
chr9:106115666-106115685	1	0	0	0	7	3	0	0	0
chr9:119088627-119088646	1	0	0	0	7	15	0	0	0
chr9:125644606-125644625	1	0	0	0	5	4	0	0	0
chr10:2292745-2292764	1	0	0	0	7	6	0	0	0
chr10:69447844-69447863	1	0	0	0	6	4	0	0	0
chr11:40973944-40973963	1	0	0	0	5	8	0	0	0
chr11:41089410-41089429	1	0	0	0	7	9	0	0	0
chr11:58837041-58837060	1	0	0	0	7	6	0	0	0
chr11:60805863-60805882	1	1	0	0	7	9	7	0	0
chr11:61116314-61116333	1	0	0	0	4	4	0	0	0
chr11:66726667-66726686	1	0	0	0	7	5	0	0	0
chr11:111098245-111098264	1	0	0	0	5	10	0	0	0
chr12:49087799-49087818	1	1	1	1	5	36	21	7	3
chr12:50638644-50638663	1	0	0	0	6	3	0	0	0
chr12:81795946-81795965	1	0	0	0	5	5	0	0	0
chr12:85825866-85825885	1	0	0	0	7	3	0	0	0
chr12:123283119-123283138	1	0	0	0	4	11	0	0	0
chr12:131135243-131135262	1	1	1	1	4	42	14	14	6.7
chr13:64042019-64042038	1	0	0	0	7	3	0	0	0
chr13:69825472-69825491	1	0	0	0	5	6	0	0	0
chr13:73116939-73116958	1	0	0	0	7	10	0	0	0
chr13:91419802-91419821	1	0	0	0	7	9	0	0	0
chr13:102981550-102981569	1	0	0	0	5	6	0	0	0
chr14:29299813-29299832	1	0	0	0	5	14	0	0	0
chr14:102902091-102902110	1	0	0	0	4	5	0	0	0
chr15:24890317-24890336	1	0	0	0	7	4	0	0	0
chr15:47039814-47039833	1	0	0	0	5	3	0	0	0
chr15:49267299-49267318	1	1	0	0	7	26	3	0	0
chr15:65687750-65687769	1	0	0	0	7	4	0	0	0
chr16:62497287-62497306	1	0	0	0	3	10	0	0	0
chr16:71669727-71669746	1	0	0	0	7	3	0	0	0
chr16:78353625-78353644	1	0	0	0	4	11	0	0	0
chr17:3389223-3389242	1	0	0	0	6	4	0	0	0
chr17:17168758-17168777	1	0	0	0	3	5	0	0	0
chr17:70594809-70594828	1	0	0	0	7	6	0	0	0
chr18:4381405-4381424	1	0	0	1	7	27	0	0	7
chr18:10421768-10421787	1	0	0	0	7	9	0	0	0
chr18:27217619-27217638	1	0	0	0	6	7	0	0	0
chr18:42278655-42278674	1	0	0	0	5	7	0	0	0
chr18:64393988-64394007	1	0	0	0	4	6	0	0	0
chr20:17261667-17261686	1	0	0	0	7	16	0	0	0
chr20:39788978-39788997	1	0	0	0	7	7	0	0	0
chr20:45035208-45035227	1	0	0	0	6	6	0	0	0
chr21:16017447-16017466	1	1	0	1	7	39	8	0	5.8
chr21:25644541-25644560	1	0	0	0	7	6	0	0	0
chr22:17715991-17716010	0	1	0	0	5	0	4	0	0
chr22:43742086-43742105	1	0	0	1	5	23	0	0	8.2
chrX:43626166-43626185	1	0	0	0	4	4	0	0	0
chrX:77691208-77691227	1	0	0	0	5	6	0	0	0
chrX:131956947-131956966	1	0	0	0	4	7	0	0	0
chr17:55851221-55851239	0	0	0	1	3	0	0	0	3.2
chr4:171068456-171068475	1	0	0	0	7	5	0	0	0
chr9:135830046-135830065	1	0	0	0	8	6	0	0	0
chr1:195599847-195599866	1	0	0	0	7	21	0	0	0
chr8:88953103-88953122	1	1	0	0	7	25	9	0	0
chr10:83561541-83561560	1	0	0	0	6	24	0	0	0
chr11:112559201-112559220	1	0	0	0	7	4	0	0	0

## Sheet: S1
CutSites	RGENseq	CHANGEseq	CIRCLEseq	DIGENOME	Mismatches	RGENseqScore	CHANGEseqScore	CIRCLEseqScore	DIGENOMEscore
chr1:104911933-104911952	1	0	0	0	6	5	0	0	0
chr1:15256214-15256233	1	0	0	0	5	16	0	0	0
chr1:159496779-159496798	1	0	0	0	7	7	0	0	0
chr1:17065040-17065059	1	0	0	0	6	4	0	0	0
chr1:195335597-195335616	1	0	0	0	7	5	0	0	0
chr1:202023296-202023315	1	1	1	1	2	32	31	20	98.3
chr1:203933950-203933969	1	0	1	0	5	13	0	4	0
chr1:220963527-220963546	1	0	0	0	6	10	0	0	0
chr1:227543676-227543695	1	0	0	0	6	5	0	0	0
chr1:233505840-233505859	1	0	0	0	7	14	0	0	0
chr1:237037578-237037597	1	0	1	0	4	12	0	3	0
chr1:246517836-246517855	1	0	0	0	5	14	0	0	0
chr1:3571553-3571572	1	1	1	1	3	16	5	28	7.9
chr1:37343071-37343090	1	1	0	0	5	19	5	0	0
chr1:3941116-3941135	1	0	0	0	7	10	0	0	0
chr1:41393624-41393643	1	0	0	0	5	3	0	0	0
chr10:109253091-109253110	1	0	0	0	6	4	0	0	0
chr10:110694025-110694044	0	0	1	0	5	0	0	3	0
chr10:111295810-111295829	0	0	1	0	4	0	0	6	0
chr10:119396480-119396499	1	0	0	0	6	4	0	0	0
chr10:121335416-121335435	1	1	1	1	3	23	20	29	31.7
chr10:123411851-123411870	0	0	1	0	7	0	0	4	0
chr10:129426544-129426563	1	0	0	0	5	4	0	0	0
chr10:1301660-1301679	1	0	1	0	5	4	0	3	0
chr10:131132748-131132767	1	0	0	0	7	5	0	0	0
chr10:31197894-31197913	1	0	0	0	4	6	0	0	0
chr10:36491341-36491360	0	1	1	0	4	0	6	6	0
chr10:50062623-50062642	1	1	0	0	4	3	3	0	0
chr10:75664922-75664941	0	0	1	0	5	0	0	5	0
chr10:84543866-84543885	0	0	0	1	3	0	0	0	26.1
chr10:96411685-96411704	1	0	0	0	6	11	0	0	0
chr11:104531219-104531238	1	1	1	0	4	41	6	5	0
chr11:113362940-113362959	1	0	0	0	6	16	0	0	0
chr11:123265264-123265283	1	0	0	0	7	4	0	0	0
chr11:12364587-12364606	1	0	0	0	7	7	0	0	0
chr11:128901765-128901784	1	0	0	0	6	20	0	0	0
chr11:130162463-130162482	1	1	1	0	4	27	9	10	0
chr11:13836889-13836908	1	0	0	0	7	4	0	0	0
chr11:19288509-19288528	1	0	0	0	7	8	0	0	0
chr11:26960905-26960924	1	0	0	0	6	5	0	0	0
chr11:57646420-57646439	1	0	0	0	5	4	0	0	0
chr11:76245203-76245222	1	1	1	1	4	15	15	15	20.4
chr11:83246377-83246396	1	0	0	0	6	4	0	0	0
chr12:102757769-102757788	1	1	1	0	5	12	5	12	0
chr12:108603562-108603581	1	0	0	0	7	10	0	0	0
chr12:111047543-111047562	1	0	0	0	7	4	0	0	0
chr12:112381058-112381077	1	0	0	0	6	13	0	0	0
chr12:113512485-113512504	1	1	1	0	4	19	9	9	0
chr12:132674572-132674591	1	0	0	0	6	4	0	0	0
chr12:14712066-14712085	1	0	0	0	5	5	0	0	0
chr12:18469576-18469595	1	0	0	0	7	9	0	0	0
chr12:24515957-24515976	0	0	1	0	5	0	0	3	0
chr12:24985834-24985853	1	0	0	0	7	4	0	0	0
chr12:5446023-5446042	1	1	1	1	6	6	37	45	19.8
chr12:63060901-63060920	1	0	0	0	4	5	0	0	0
chr13:113420586-113420605	1	0	0	0	7	5	0	0	0
chr13:22943402-22943421	1	0	0	0	7	4	0	0	0
chr13:24365184-24365203	1	0	0	0	7	7	0	0	0
chr13:25195488-25195507	1	0	0	0	6	4	0	0	0
chr13:27160900-27160919	1	0	1	0	5	3	0	7	0
chr13:31059338-31059357	1	0	0	1	3	3	0	0	7.4
chr14:101323289-101323308	1	0	0	0	5	7	0	0	0
chr14:105018598-105018617	1	0	0	0	7	4	0	0	0
chr14:105348286-105348305	1	0	0	0	5	8	0	0	0
chr14:19981577-19981596	1	0	0	0	6	5	0	0	0
chr14:36741496-36741515	1	1	1	0	3	4	3	4	0
chr14:72044932-72044951	1	0	0	0	6	7	0	0	0
chr14:91167793-91167812	1	0	0	0	6	15	0	0	0
chr14:93725412-93725431	1	0	0	0	5	5	0	0	0
chr15:100232374-100232393	1	0	0	0	5	7	0	0	0
chr15:25340142-25340161	1	0	0	0	6	8	0	0	0
chr15:55887509-55887528	1	1	1	0	5	35	4	17	0
chr15:64123284-64123303	1	0	0	0	6	4	0	0	0
chr15:89972228-89972247	1	0	0	0	5	7	0	0	0
chr15:92397808-92397827	1	0	0	0	6	5	0	0	0
chr15:93781659-93781678	1	1	1	0	5	10	8	7	0
chr16:23303397-23303416	1	0	0	0	7	4	0	0	0
chr16:48894448-48894467	1	0	0	0	5	4	0	0	0
chr16:50261986-50262005	1	0	0	0	5	7	0	0	0
chr16:51724324-51724343	1	0	0	0	5	4	0	0	0
chr16:55371712-55371731	1	0	0	0	7	4	0	0	0
chr16:58253633-58253652	1	1	0	0	4	5	3	0	0
chr16:61204063-61204082	1	0	0	0	7	5	0	0	0
chr16:61687947-61687966	1	0	0	0	6	11	0	0	0
chr16:77242459-77242478	1	0	0	0	7	5	0	0	0
chr17:16929965-16929984	1	0	0	0	5	17	0	0	0
chr17:17498529-17498548	1	0	0	0	6	8	0	0	0
chr17:27421552-27421571	1	0	0	0	5	15	0	0	0
chr17:27670777-27670796	1	0	0	0	5	10	0	0	0
chr17:34842008-34842027	1	1	1	0	4	11	4	5	0
chr17:36457065-36457084	1	0	0	0	5	9	0	0	0
chr17:5132834-5132853	1	0	0	0	5	20	0	0	0
chr17:54532366-54532385	1	0	0	0	7	4	0	0	0
chr17:56171955-56171974	1	0	0	0	7	7	0	0	0
chr17:5882099-5882118	1	0	0	0	7	5	0	0	0
chr17:59199588-59199607	1	0	0	0	7	4	0	0	0
chr17:59223039-59223058	1	0	0	0	7	4	0	0	0
chr17:64934788-64934807	1	0	0	0	7	7	0	0	0
chr17:75544977-75544996	1	0	0	0	7	6	0	0	0
chr17:82890704-82890723	1	0	0	0	6	4	0	0	0
chr18:12768683-12768702	1	0	0	0	5	3	0	0	0
chr18:28350120-28350139	1	0	0	0	6	5	0	0	0
chr18:29045859-29045878	1	0	0	0	5	6	0	0	0
chr18:33136085-33136104	1	0	0	0	5	4	0	0	0
chr18:73943827-73943846	1	0	0	0	6	6	0	0	0
chr18:74774534-74774553	1	0	0	0	5	9	0	0	0
chr18:893332-893351	1	0	0	0	7	4	0	0	0
chr19:10251983-10252002	1	1	1	0	5	24	26	35	0
chr19:22262859-22262878	1	0	0	0	7	5	0	0	0
chr19:22805709-22805728	1	0	0	0	7	7	0	0	0
chr19:23179525-23179544	0	1	1	0	5	0	3	3	0
chr19:29536837-29536856	1	0	0	1	6	13	0	0	3.1
chr19:31373875-31373894	1	0	0	0	7	5	0	0	0
chr19:32164069-32164088	1	0	0	0	7	8	0	0	0
chr19:47750287-47750306	1	0	0	0	5	4	0	0	0
chr19:5059513-5059532	1	0	1	0	4	16	0	8	0
chr19:5372094-5372113	1	0	0	0	6	6	0	0	0
chr19:9836166-9836185	1	0	0	0	5	4	0	0	0
chr2:116857777-116857796	1	0	0	0	5	6	0	0	0
chr2:120562065-120562084	1	0	0	0	6	10	0	0	0
chr2:133981428-133981447	1	1	1	0	5	25	3	15	0
chr2:156320832-156320851	1	1	0	0	5	3	3	0	0
chr2:16265607-16265626	1	0	0	0	5	4	0	0	0
chr2:178570140-178570159	1	1	1	0	7	8	6	4	0
chr2:204884562-204884581	1	0	0	0	7	7	0	0	0
chr2:227807914-227807933	1	0	0	0	6	5	0	0	0
chr2:240403999-240404018	1	0	0	0	4	3	0	0	0
chr2:241562733-241562752	1	0	0	0	7	5	0	0	0
chr2:38240015-38240034	1	0	0	0	6	6	0	0	0
chr2:48896331-48896350	1	0	0	0	6	5	0	0	0
chr2:51188377-51188396	1	0	0	0	7	4	0	0	0
chr2:71681903-71681922	1	0	0	0	6	9	0	0	0
chr2:72940283-72940302	1	0	0	0	5	5	0	0	0
chr2:78061964-78061983	1	0	0	0	6	6	0	0	0
chr2:85161045-85161064	0	0	0	1	4	0	0	0	2.6
chr20:18024965-18024984	1	0	0	0	3	4	0	0	0
chr20:24215582-24215601	1	0	0	0	5	6	0	0	0
chr20:3039277-3039296	1	0	0	0	6	11	0	0	0
chr20:34880283-34880302	1	0	0	0	7	7	0	0	0
chr20:37394300-37394319	1	1	0	0	6	10	10	0	0
chr20:41410713-41410732	0	0	1	0	5	0	0	3	0
chr20:43523389-43523408	1	0	0	0	5	10	0	0	0
chr20:53944947-53944966	1	0	0	0	6	10	0	0	0
chr20:62123368-62123387	1	0	0	0	7	6	0	0	0
chr20:62328854-62328873	1	0	0	0	4	4	0	0	0
chr20:63055670-63055689	1	0	1	0	4	13	0	11	0
chr21:20883940-20883959	1	0	0	0	7	6	0	0	0
chr21:31060777-31060796	1	0	0	0	6	14	0	0	0
chr21:45179378-45179397	1	0	0	0	6	6	0	0	0
chr22:22329756-22329775	1	0	0	0	6	12	0	0	0
chr22:30382664-30382683	0	0	1	0	5	0	0	4	0
chr22:32585311-32585330	1	0	0	0	7	7	0	0	0
chr22:43293577-43293596	1	1	0	0	3	37	6	0	0
chr22:47574759-47574778	1	1	1	1	3	44	31	24	77.3
chr3:104725180-104725199	1	0	0	0	7	6	0	0	0
chr3:131205073-131205092	1	0	0	0	5	7	0	0	0
chr3:16837785-16837804	0	0	1	0	5	0	0	4	0
chr3:171749411-171749430	1	0	0	0	7	8	0	0	0
chr3:194632349-194632368	1	0	0	0	5	3	0	0	0
chr3:23254336-23254355	1	0	0	0	5	11	0	0	0
chr3:23619047-23619066	1	0	0	0	5	6	0	0	0
chr3:48408788-48408807	0	0	1	0	7	0	0	4	0
chr3:58603727-58603746	1	0	0	0	6	7	0	0	0
chr3:74056130-74056149	1	0	0	0	7	8	0	0	0
chr3:78391635-78391654	1	0	0	0	7	4	0	0	0
chr3:86656583-86656602	1	0	0	0	7	4	0	0	0
chr4:121794099-121794118	1	0	0	0	7	5	0	0	0
chr4:132802457-132802476	1	0	1	0	4	13	0	9	0
chr4:138342215-138342234	1	0	0	0	7	5	0	0	0
chr4:146055996-146056015	1	0	1	0	6	16	0	5	0
chr4:188996464-188996483	1	0	1	0	4	16	0	10	0
chr4:8539981-8540000	1	1	1	1	4	10	5	15	11.6
chr5:10485429-10485448	1	0	0	0	6	7	0	0	0
chr5:133981660-133981679	1	0	0	0	5	5	0	0	0
chr5:135111701-135111720	0	0	1	0	6	0	0	4	0
chr5:137282660-137282679	1	0	0	0	5	4	0	0	0
chr5:150289976-150289995	1	0	0	0	4	6	0	0	0
chr5:157082894-157082913	1	0	0	0	7	6	0	0	0
chr5:170318757-170318776	1	0	0	0	5	3	0	0	0
chr5:178159664-178159683	1	0	0	0	7	10	0	0	0
chr5:24264469-24264488	1	0	0	0	6	5	0	0	0
chr5:29543967-29543986	1	0	0	0	5	16	0	0	0
chr5:32490059-32490078	1	0	0	0	4	8	0	0	0
chr5:38667679-38667698	0	1	0	0	6	0	4	0	0
chr5:54238388-54238407	1	0	0	0	6	7	0	0	0
chr5:60136912-60136931	1	0	0	0	7	8	0	0	0
chr5:65921691-65921710	1	0	1	1	5	38	0	5	8.9
chr5:85123483-85123502	1	0	0	0	6	7	0	0	0
chr6:107980425-107980444	1	0	0	0	5	20	0	0	0
chr6:121161301-121161320	1	0	0	0	7	5	0	0	0
chr6:123845753-123845772	1	0	0	0	7	6	0	0	0
chr6:131778675-131778694	1	1	1	0	4	27	13	21	0
chr6:135844150-135844169	1	0	0	0	6	4	0	0	0
chr6:13604641-13604660	1	0	0	0	6	5	0	0	0
chr6:137407045-137407064	0	1	0	0	5	0	3	0	0
chr6:138085573-138085592	1	0	0	0	5	6	0	0	0
chr6:151981531-151981550	1	1	1	0	4	6	3	4	0
chr6:153786323-153786342	1	0	0	0	6	6	0	0	0
chr6:157378106-157378125	1	0	0	0	6	7	0	0	0
chr6:161310329-161310348	1	0	0	0	6	4	0	0	0
chr6:1645384-1645403	1	0	0	0	7	5	0	0	0
chr6:170159825-170159844	1	0	0	0	5	24	0	0	0
chr6:18478246-18478265	1	0	0	0	6	11	0	0	0
chr6:211165-211184	1	0	0	0	7	6	0	0	0
chr6:27791925-27791944	1	0	0	0	5	7	0	0	0
chr6:36799512-36799531	1	0	0	0	7	9	0	0	0
chr6:6909456-6909475	1	1	0	0	5	5	3	0	0
chr6:7254417-7254436	1	0	0	0	7	7	0	0	0
chr7:102005690-102005709	1	0	0	0	6	8	0	0	0
chr7:142385573-142385592	1	0	0	0	7	5	0	0	0
chr7:17712551-17712570	1	0	0	0	7	6	0	0	0
chr7:18856041-18856060	1	0	0	0	6	4	0	0	0
chr7:36624723-36624742	1	0	0	0	6	5	0	0	0
chr7:45304792-45304811	1	0	0	0	6	4	0	0	0
chr7:48656312-48656331	1	0	0	0	2	10	0	0	0
chr7:70763627-70763646	1	0	0	0	6	7	0	0	0
chr7:88650691-88650710	1	0	0	0	5	4	0	0	0
chr8:105210694-105210713	1	0	0	0	6	5	0	0	0
chr8:10791375-10791394	1	0	0	0	7	4	0	0	0
chr8:121034339-121034358	1	0	0	0	7	5	0	0	0
chr8:20652246-20652265	0	0	1	0	5	0	0	3	0
chr8:21264010-21264029	1	1	1	1	3	21	8	24	66.3
chr8:39124131-39124150	1	0	0	0	5	4	0	0	0
chr8:3982712-3982731	0	0	1	0	4	0	0	6	0
chr8:401458-401477	1	0	0	0	6	5	0	0	0
chr8:47967050-47967069	1	1	1	1	4	31	16	15	2.8
chr8:53257854-53257873	1	0	0	0	6	9	0	0	0
chr8:694989-695008	1	0	0	0	7	4	0	0	0
chr8:73075458-73075477	1	0	0	0	7	6	0	0	0
chr8:82844735-82844754	1	0	0	0	7	10	0	0	0
chr8:86126375-86126394	1	0	0	0	6	8	0	0	0
chr9:105899819-105899838	1	0	0	0	5	6	0	0	0
chr9:106914389-106914408	1	0	0	0	7	9	0	0	0
chr9:107341407-107341426	1	1	1	1	0	39	218	30	84
chr9:126858792-126858811	1	1	1	1	3	61	17	10	61.9
chr9:134786528-134786547	1	0	0	0	6	11	0	0	0
chr9:20727966-20727985	1	0	0	0	5	24	0	0	0
chr9:34989015-34989034	1	0	0	0	7	5	0	0	0
chr9:36997048-36997067	1	0	0	0	7	9	0	0	0
chr9:497271-497290	1	0	0	0	7	6	0	0	0
chr9:7435236-7435255	1	0	0	0	7	4	0	0	0
chr9:81598838-81598857	1	0	0	0	4	11	0	0	0
chr9:86259202-86259221	1	0	0	0	6	4	0	0	0
chr9:91326312-91326331	1	0	0	0	7	4	0	0	0
chrX:120263636-120263655	1	1	1	0	4	6	6	6	0
chrX:121230151-121230170	1	1	1	0	5	51	18	14	0
chrX:144921769-144921788	1	0	1	0	5	7	0	4	0
chrX:145723204-145723223	1	0	0	0	5	7	0	0	0
chrX:145944442-145944461	1	1	1	0	5	16	8	23	0
chrX:145977101-145977120	1	0	0	0	6	5	0	0	0
chrX:152102845-152102864	1	0	0	0	6	18	0	0	0
chrX:25017032-25017051	1	0	0	0	6	6	0	0	0
chrX:37484121-37484140	1	0	0	0	6	6	0	0	0
chrX:40872483-40872502	1	0	0	0	7	8	0	0	0
chrX:42904814-42904833	1	0	0	0	7	5	0	0	0
chrX:55121432-55121451	1	0	0	0	7	10	0	0	0
chrX:65870522-65870541	1	0	1	0	5	36	0	4	0
chrX:80969047-80969066	1	0	0	0	7	4	0	0	0
chrX:81664473-81664492	1	0	0	0	6	8	0	0	0
chrX:82107894-82107913	1	0	0	0	4	10	0	0	0
chrX:95569854-95569873	1	0	0	0	6	6	0	0	0

## Sheet: S2
CutSites	RGENseq	CHANGEseq	CIRCLEseq	DIGENOME	Mismatches	RGENseqScore	CHANGEseqScore	CIRCLEseqScore	DIGENOMEscore
chr1:108327296-108327315	0	0	0	1	8	0	0	0	2.8
chr1:12155286-12155305	1	0	0	0	7	6	0	0	0
chr1:155860823-155860842	1	0	0	0	7	5	0	0	0
chr1:166383206-166383225	0	1	0	0	7	0	5	0	0
chr1:175340998-175341017	0	1	1	0	3	0	32	3	0
chr1:176068368-176068387	1	1	1	0	5	26	17	7	0
chr1:179494525-179494544	0	0	1	0	5	0	0	3	0
chr1:18775859-18775878	1	0	0	0	7	8	0	0	0
chr1:191060206-191060225	1	0	0	0	5	4	0	0	0
chr1:199247952-199247971	1	0	0	0	6	26	0	0	0
chr1:212338191-212338210	0	1	0	0	5	0	3	0	0
chr1:215149913-215149932	1	1	1	0	4	28	9	3	0
chr1:216903181-216903200	1	0	0	0	5	3	0	0	0
chr1:227798797-227798816	0	0	1	0	5	0	0	4	0
chr1:232313639-232313658	0	0	1	0	5	0	0	3	0
chr1:233125433-233125452	1	0	0	0	7	8	0	0	0
chr1:235728904-235728923	1	0	0	0	7	5	0	0	0
chr1:237753682-237753701	1	1	0	0	4	5	6	0	0
chr1:28646493-28646512	0	0	1	0	4	0	0	3	0
chr1:35631455-35631474	1	1	1	1	3	45	102	78	8.5
chr1:39995736-39995755	1	1	1	1	7	41	56	27	30
chr1:47219328-47219347	0	0	1	0	5	0	0	3	0
chr1:53104205-53104224	0	0	1	0	5	0	0	3	0
chr1:55877928-55877947	0	1	0	0	5	0	3	0	0
chr1:61182122-61182141	1	1	0	0	7	7	8	0	0
chr1:61671581-61671600	0	1	0	0	5	0	3	0	0
chr1:62738787-62738806	0	1	0	0	5	0	3	0	0
chr1:70149123-70149142	1	1	0	0	6	11	4	0	0
chr1:72525778-72525797	0	0	1	0	6	0	0	4	0
chr1:76724919-76724938	1	1	1	1	4	49	86	92	5.1
chr1:87402759-87402778	0	1	0	0	5	0	4	0	0
chr1:91361283-91361302	1	1	0	0	4	6	7	0	0
chr1:99610299-99610318	1	0	0	0	6	10	0	0	0
chr10:112491287-112491306	1	0	0	0	7	4	0	0	0
chr10:11609365-11609384	1	0	0	0	7	10	0	0	0
chr10:116744096-116744115	0	1	0	0	3	0	12	0	0
chr10:118996290-118996309	1	0	0	0	6	4	0	0	0
chr10:123973532-123973551	0	1	0	0	6	0	4	0	0
chr10:2649321-2649340	0	0	1	0	4	0	0	6	0
chr10:42663889-42663908	0	0	0	1	9	0	0	0	33.6
chr10:43810979-43810998	1	0	1	0	5	3	0	4	0
chr10:83994925-83994944	1	0	0	0	7	6	0	0	0
chr10:86333328-86333347	1	0	0	0	7	4	0	0	0
chr11:10222041-10222060	0	1	0	0	5	0	5	0	0
chr11:103439391-103439410	0	1	0	0	4	0	3	0	0
chr11:108090500-108090519	1	0	0	0	7	8	0	0	0
chr11:11191946-11191965	1	0	0	0	6	9	0	0	0
chr11:112488395-112488414	0	0	1	0	4	0	0	4	0
chr11:11431814-11431833	1	0	0	0	7	4	0	0	0
chr11:124706305-124706324	0	1	0	0	5	0	4	0	0
chr11:128638665-128638684	1	1	1	1	3	37	135	24	24.4
chr11:19328085-19328104	1	0	0	0	7	9	0	0	0
chr11:37831740-37831759	0	0	1	0	5	0	0	3	0
chr11:43589589-43589608	1	0	0	0	5	6	0	0	0
chr11:67791835-67791854	0	1	0	0	5	0	3	0	0
chr11:79863129-79863148	1	0	0	0	7	11	0	0	0
chr11:80829724-80829743	1	0	0	0	7	9	0	0	0
chr11:85137816-85137835	1	0	0	0	7	4	0	0	0
chr11:92855092-92855111	1	0	0	0	6	10	0	0	0
chr12:110137839-110137858	0	0	1	0	5	0	0	6	0
chr12:12654969-12654988	1	0	0	0	6	8	0	0	0
chr12:130946897-130946916	1	1	1	0	4	7	3	4	0
chr12:20033124-20033143	1	0	0	0	5	4	0	0	0
chr12:39649119-39649138	1	0	0	0	7	4	0	0	0
chr12:59048167-59048186	1	0	0	0	7	8	0	0	0
chr12:63976543-63976562	0	1	0	0	5	0	3	0	0
chr12:65318747-65318766	0	1	0	0	5	0	6	0	0
chr12:7611668-7611687	1	0	0	0	7	4	0	0	0
chr12:81392204-81392223	0	1	0	0	4	0	7	0	0
chr12:89963247-89963266	0	1	0	0	5	0	3	0	0
chr12:90251411-90251430	1	0	0	0	6	9	0	0	0
chr12:9036786-9036805	1	0	0	0	7	4	0	0	0
chr12:91089125-91089144	1	0	0	0	7	6	0	0	0
chr12:93416156-93416175	0	0	1	0	5	0	0	4	0
chr13:105718711-105718730	1	0	0	0	4	4	0	0	0
chr13:111503464-111503483	1	0	0	0	7	5	0	0	0
chr13:112774136-112774155	1	1	1	1	3	29	153	93	17.1
chr13:44692201-44692220	0	1	1	0	4	0	7	3	0
chr13:57866521-57866540	1	1	1	0	3	19	91	18	0
chr13:61037255-61037274	1	0	0	0	7	8	0	0	0
chr13:69718722-69718741	0	1	0	0	5	0	3	0	0
chr13:86964080-86964099	1	1	1	0	4	11	36	9	0
chr14:105217286-105217305	0	0	1	0	5	0	0	3	0
chr14:37245130-37245149	0	0	1	0	5	0	0	4	0
chr14:43596865-43596884	1	0	0	0	7	4	0	0	0
chr14:46738572-46738591	1	0	0	0	6	7	0	0	0
chr14:69792915-69792934	1	0	0	0	7	8	0	0	0
chr14:76739030-76739049	0	1	1	0	4	0	3	5	0
chr14:79676852-79676871	0	1	0	0	3	0	3	0	0
chr14:82723992-82724011	1	0	0	0	6	5	0	0	0
chr14:88099864-88099883	1	0	0	0	4	7	0	0	0
chr14:95962123-95962142	0	1	0	0	5	0	4	0	0
chr15:41503875-41503894	1	1	1	0	4	19	89	8	0
chr15:42270924-42270943	1	0	0	0	7	4	0	0	0
chr15:48320334-48320353	0	0	1	0	4	0	0	5	0
chr15:57561026-57561045	1	0	0	0	7	6	0	0	0
chr15:65084678-65084697	1	0	0	1	5	5	0	0	2.6
chr15:80973620-80973639	0	1	0	0	5	0	5	0	0
chr15:91534444-91534463	0	1	1	0	4	0	5	5	0
chr15:92425359-92425378	1	1	1	0	4	20	15	3	0
chr15:93014446-93014465	1	1	1	1	7	13	172	11	24.8
chr15:94610442-94610461	1	0	0	0	7	4	0	0	0
chr15:96276756-96276775	0	0	1	0	5	0	0	4	0
chr15:98463670-98463689	0	1	0	0	4	0	4	0	0
chr16:1582356-1582375	0	0	1	0	4	0	0	3	0
chr16:25303035-25303054	1	0	0	0	7	15	0	0	0
chr16:4233537-4233556	1	0	0	0	6	5	0	0	0
chr16:59021705-59021724	1	0	0	0	5	4	0	0	0
chr16:64164370-64164389	0	1	1	0	4	0	24	7	0
chr16:66026029-66026048	1	0	0	0	7	4	0	0	0
chr17:14159447-14159466	1	0	0	0	7	4	0	0	0
chr17:33544061-33544080	0	1	0	0	3	0	10	0	0
chr17:79642173-79642192	0	0	1	0	6	0	0	4	0
chr17:9008622-9008641	1	0	0	0	7	4	0	0	0
chr18:23401614-23401633	0	1	0	0	5	0	3	0	0
chr18:23854674-23854693	0	0	1	0	5	0	0	4	0
chr18:24780735-24780754	1	1	1	1	4	49	100	56	16.7
chr18:42707177-42707196	0	1	0	0	5	0	5	0	0
chr18:49696559-49696578	0	1	1	0	4	0	5	4	0
chr18:51949115-51949134	0	1	0	0	5	0	6	0	0
chr18:5596264-5596283	1	0	0	1	7	12	0	0	5.9
chr18:57962261-57962280	0	0	1	0	5	0	0	4	0
chr18:58639754-58639773	1	1	1	1	4	27	82	25	8.5
chr18:62573824-62573843	0	1	0	0	5	0	3	0	0
chr18:65573745-65573764	1	0	0	0	7	5	0	0	0
chr18:70763865-70763884	1	1	0	1	7	14	7	0	3.6
chr18:74398231-74398250	1	1	1	0	4	3	10	6	0
chr18:74497157-74497176	1	1	0	0	6	15	7	0	0
chr19:13463062-13463081	1	0	0	0	7	10	0	0	0
chr19:18259712-18259731	1	0	0	0	5	6	0	0	0
chr19:28333732-28333751	0	1	1	0	4	0	22	5	0
chr19:29621809-29621828	0	0	0	1	9	0	0	0	21
chr19:30308777-30308796	1	1	0	0	5	7	5	0	0
chr19:31657604-31657623	0	0	1	0	5	0	0	3	0
chr19:31735015-31735034	0	1	1	0	4	0	17	4	0
chr19:33607428-33607447	0	0	1	0	4	0	0	3	0
chr19:49469255-49469274	0	1	1	0	4	0	74	4	0
chr19:5068793-5068812	1	1	1	0	4	31	18	5	0
chr19:52911310-52911329	1	0	0	0	5	3	0	0	0
chr2:101283539-101283558	1	0	0	0	6	8	0	0	0
chr2:116148878-116148897	1	0	0	0	7	5	0	0	0
chr2:122495235-122495254	1	0	0	0	5	5	0	0	0
chr2:122775315-122775334	1	0	0	0	5	4	0	0	0
chr2:133293617-133293636	1	0	0	0	6	8	0	0	0
chr2:137358644-137358663	1	0	0	0	6	5	0	0	0
chr2:1382055-1382074	1	0	0	0	7	4	0	0	0
chr2:153282339-153282358	0	0	1	0	4	0	0	3	0
chr2:156893137-156893156	1	1	0	0	5	18	12	0	0
chr2:161943583-161943602	0	1	0	0	4	0	3	0	0
chr2:174035155-174035174	1	1	0	0	5	17	5	0	0
chr2:19645192-19645211	1	1	1	1	5	39	62	6	25.2
chr2:200767602-200767621	1	1	0	0	6	4	4	0	0
chr2:212176174-212176193	0	1	0	0	3	0	40	0	0
chr2:212875693-212875712	0	1	0	0	6	0	4	0	0
chr2:21339144-21339163	0	0	1	0	4	0	0	4	0
chr2:223294680-223294699	1	0	0	0	6	5	0	0	0
chr2:229511890-229511909	0	1	1	0	4	0	10	4	0
chr2:238901393-238901412	0	1	0	0	5	0	4	0	0
chr2:240991458-240991477	0	1	0	0	6	0	4	0	0
chr2:24817065-24817084	0	1	0	0	3	0	4	0	0
chr2:32189-32208	0	0	1	0	5	0	0	5	0
chr2:34178748-34178767	1	0	0	0	7	8	0	0	0
chr2:36040114-36040133	0	1	0	0	5	0	4	0	0
chr2:37248405-37248424	1	1	1	0	5	7	22	3	0
chr2:41853580-41853599	1	0	1	0	6	5	0	5	0
chr2:44947902-44947921	0	0	1	0	6	0	0	4	0
chr2:49885414-49885433	1	0	0	0	5	3	0	0	0
chr2:51842540-51842559	1	0	0	0	7	5	0	0	0
chr2:73739114-73739133	1	0	0	0	7	5	0	0	0
chr20:102791-102810	0	1	0	0	7	0	5	0	0
chr20:116983-117002	1	1	1	1	3	41	111	16	19.2
chr20:15658377-15658396	1	0	0	0	6	5	0	0	0
chr20:20042700-20042719	0	1	0	0	5	0	3	0	0
chr20:20496187-20496206	0	0	1	0	5	0	0	5	0
chr20:21083454-21083473	1	0	0	0	5	5	0	0	0
chr20:23120726-23120745	1	1	1	1	4	22	114	25	3.4
chr20:33358759-33358778	1	1	0	0	5	12	23	0	0
chr20:57815275-57815294	0	1	0	0	4	0	3	0	0
chr20:63920303-63920322	0	0	1	0	5	0	0	3	0
chr20:7967639-7967658	0	0	1	0	4	0	0	4	0
chr20:8381857-8381876	1	0	0	0	5	6	0	0	0
chr21:14199326-14199345	0	0	1	0	5	0	0	5	0
chr21:14304347-14304366	0	1	0	0	7	0	4	0	0
chr21:27818688-27818707	1	0	0	0	7	10	0	0	0
chr21:44517060-44517079	1	1	0	0	7	4	4	0	0
chr22:28499713-28499732	1	1	0	1	6	20	9	0	5.1
chr22:40253944-40253963	0	0	1	0	5	0	0	3	0
chr3:10497697-10497716	1	0	0	0	5	7	0	0	0
chr3:106083061-106083080	1	0	0	0	5	4	0	0	0
chr3:10794185-10794204	0	1	0	0	4	0	7	0	0
chr3:142018291-142018310	1	0	0	0	5	5	0	0	0
chr3:152667510-152667529	1	0	0	0	7	4	0	0	0
chr3:15722434-15722453	0	0	1	0	5	0	0	3	0
chr3:163714568-163714587	0	1	0	0	4	0	4	0	0
chr3:168447313-168447332	0	1	0	0	6	0	5	0	0
chr3:179686009-179686028	1	0	0	0	7	4	0	0	0
chr3:28519072-28519091	0	1	0	0	2	0	4	0	0
chr3:30768980-30768999	0	1	0	0	5	0	4	0	0
chr3:3410565-3410584	0	1	0	0	4	0	5	0	0
chr3:3626458-3626477	1	0	0	0	6	4	0	0	0
chr3:48638707-48638726	1	0	0	0	7	6	0	0	0
chr3:53432669-53432688	0	1	0	0	4	0	4	0	0
chr3:81661700-81661719	0	0	0	1	9	0	0	0	8.5
chr4:137037517-137037536	0	0	1	0	5	0	0	3	0
chr4:187903883-187903902	1	0	0	0	7	4	0	0	0
chr4:26317550-26317569	1	1	0	0	7	4	4	0	0
chr4:31155796-31155815	1	0	0	1	7	6	0	0	2.8
chr4:36659260-36659279	0	0	1	0	4	0	0	3	0
chr4:52670026-52670045	1	1	1	1	3	30	93	54	18
chr4:80005663-80005682	1	0	0	0	6	4	0	0	0
chr4:89601016-89601035	1	1	1	1	2	35	269	42	37.7
chr4:90472743-90472762	1	0	0	0	6	5	0	0	0
chr4:99597049-99597068	0	1	0	0	7	0	5	0	0
chr5:113059770-113059789	0	1	0	0	4	0	3	0	0
chr5:119700373-119700392	1	0	0	0	7	8	0	0	0
chr5:122326244-122326263	0	0	1	0	7	0	0	4	0
chr5:125134707-125134726	1	0	0	0	6	4	0	0	0
chr5:127049760-127049779	1	1	1	1	4	47	166	69	10.7
chr5:131838765-131838784	1	1	1	1	3	21	168	38	21.2
chr5:134565067-134565086	1	0	0	0	7	5	0	0	0
chr5:134919693-134919712	1	0	0	0	7	5	0	0	0
chr5:135242394-135242413	0	0	1	0	6	0	0	4	0
chr5:140987270-140987289	1	0	0	0	7	7	0	0	0
chr5:142762757-142762776	1	1	1	1	7	53	78	60	10.7
chr5:146025646-146025665	1	1	0	0	7	10	4	0	0
chr5:160775375-160775394	0	1	1	0	4	0	15	4	0
chr5:18426546-18426565	1	0	0	0	5	4	0	0	0
chr5:20052436-20052455	0	0	1	0	5	0	0	5	0
chr5:25155730-25155749	0	0	1	0	5	0	0	4	0
chr5:28446706-28446725	1	0	0	0	6	6	0	0	0
chr5:31807263-31807282	0	0	1	0	5	0	0	3	0
chr5:43704819-43704838	0	0	1	0	6	0	0	4	0
chr5:56882200-56882219	1	0	0	0	6	6	0	0	0
chr5:60016225-60016244	0	1	0	0	6	0	5	0	0
chr5:7625707-7625726	0	0	0	1	8	0	0	0	6.4
chr5:87944780-87944799	1	1	1	1	0	32	2049	410	48.7
chr5:90942945-90942964	0	1	0	0	5	0	3	0	0
chr5:93479422-93479441	0	0	1	0	5	0	0	4	0
chr6:100099934-100099953	1	0	0	0	6	4	0	0	0
chr6:100163108-100163127	1	0	0	0	6	4	0	0	0
chr6:104326723-104326742	1	0	0	0	7	4	0	0	0
chr6:107408836-107408855	0	1	0	0	4	0	3	0	0
chr6:110747841-110747860	1	1	0	0	6	11	7	0	0
chr6:111104365-111104384	1	0	0	0	5	4	0	0	0
chr6:119941595-119941614	0	1	1	0	3	0	5	3	0
chr6:132729672-132729691	0	1	0	0	5	0	4	0	0
chr6:139031864-139031883	1	1	1	1	4	37	35	8	5.8
chr6:14382341-14382360	1	0	0	0	6	5	0	0	0
chr6:148950163-148950182	1	0	0	0	7	4	0	0	0
chr6:152388933-152388952	1	0	0	1	7	6	0	0	3
chr6:154536467-154536486	0	1	0	0	5	0	3	0	0
chr6:157808108-157808127	0	1	0	0	5	0	3	0	0
chr6:163652483-163652502	1	0	0	0	7	7	0	0	0
chr6:168612943-168612962	0	1	0	0	7	0	4	0	0
chr6:20910041-20910060	1	0	0	0	5	4	0	0	0
chr6:26402293-26402312	0	0	1	0	5	0	0	3	0
chr6:27678693-27678712	1	0	0	0	5	3	0	0	0
chr6:29445569-29445588	1	0	0	0	6	7	0	0	0
chr6:30902957-30902976	1	0	0	0	6	6	0	0	0
chr6:40957254-40957273	1	0	0	1	6	10	0	0	4.7
chr6:44897114-44897133	0	0	1	0	6	0	0	4	0
chr6:55725530-55725549	1	0	0	0	6	13	0	0	0
chr6:66997012-66997031	1	0	0	0	7	4	0	0	0
chr6:68190285-68190304	1	0	0	0	7	17	0	0	0
chr6:70097090-70097109	1	1	0	0	5	4	15	0	0
chr6:94514784-94514803	1	0	0	0	5	4	0	0	0
chr6:98478837-98478856	1	0	0	0	7	4	0	0	0
chr7:109563443-109563462	1	0	0	0	5	3	0	0	0
chr7:110026099-110026118	0	1	0	0	7	0	4	0	0
chr7:110090275-110090294	1	0	0	0	6	4	0	0	0
chr7:112092818-112092837	0	0	1	0	6	0	0	5	0
chr7:113595638-113595657	1	1	1	0	4	22	27	5	0
chr7:115244285-115244304	1	0	0	0	7	10	0	0	0
chr7:128208231-128208250	0	1	0	0	6	0	4	0	0
chr7:139922586-139922605	0	1	0	0	5	0	5	0	0
chr7:141159245-141159264	0	0	1	0	5	0	0	3	0
chr7:15251286-15251305	0	0	1	0	5	0	0	3	0
chr7:51766698-51766717	1	0	0	0	7	5	0	0	0
chr7:84134994-84135013	0	0	0	1	8	0	0	0	11.3
chr7:86800373-86800392	1	0	0	0	7	4	0	0	0
chr8:119142260-119142279	1	0	0	0	6	5	0	0	0
chr8:15722141-15722160	1	0	0	0	6	6	0	0	0
chr8:28211482-28211501	0	0	1	0	5	0	0	6	0
chr8:38753483-38753502	1	0	0	0	7	4	0	0	0
chr8:63435580-63435599	1	0	0	0	5	4	0	0	0
chr8:65368392-65368411	1	0	0	0	3	12	0	0	0
chr8:72445191-72445210	1	0	1	0	6	8	0	4	0
chr8:96305375-96305394	1	1	0	1	4	20	26	0	3
chr9:105444445-105444464	1	0	0	0	7	4	0	0	0
chr9:108801957-108801976	1	0	0	0	6	12	0	0	0
chr9:116900437-116900456	0	1	0	0	5	0	3	0	0
chr9:20221232-20221251	1	1	0	0	5	5	6	0	0
chr9:290151-290170	1	1	1	1	3	13	112	9	3
chr9:31652143-31652162	1	0	0	0	7	5	0	0	0
chr9:34905709-34905728	1	0	0	0	6	4	0	0	0
chr9:71484821-71484840	1	0	0	0	6	7	0	0	0
chr9:94570310-94570329	1	1	0	1	5	34	7	0	3.9
chr9:95925801-95925820	0	1	0	0	5	0	3	0	0
chrX:107928393-107928412	0	0	1	0	5	0	0	5	0
chrX:112832801-112832820	0	1	0	0	7	0	4	0	0
chrX:116614018-116614037	1	0	0	0	6	4	0	0	0
chrX:12665117-12665136	1	0	0	0	6	4	0	0	0
chrX:132535311-132535330	0	0	1	0	5	0	0	3	0
chrX:136894453-136894472	0	1	0	0	5	0	7	0	0
chrX:140500014-140500033	0	1	0	0	4	0	5	0	0
chrX:145506152-145506171	1	1	0	0	7	9	4	0	0
chrX:148328380-148328399	0	1	0	0	4	0	4	0	0
chrX:16547732-16547751	1	0	0	0	7	6	0	0	0
chrX:21813470-21813489	1	0	0	0	7	6	0	0	0
chrX:24601190-24601209	0	1	1	0	4	0	7	3	0
chrX:31763587-31763606	0	1	0	0	7	0	4	0	0
chrX:36931739-36931758	1	1	1	1	3	59	254	29	15.5
chrX:38006602-38006621	0	0	1	0	6	0	0	4	0
chrX:48458975-48458994	0	1	0	0	4	0	7	0	0
chrX:57345544-57345563	1	0	0	0	5	14	0	0	0
chrX:65908697-65908716	1	1	0	0	7	10	5	0	0
chrX:71557887-71557906	0	1	1	0	5	0	3	4	0
chrX:76571257-76571276	0	0	1	0	5	0	0	3	0
chrX:85518572-85518591	1	0	0	0	7	4	0	0	0
chrX:97333016-97333035	1	0	0	0	6	6	0	0	0
chrX:97565124-97565143	0	1	0	0	7	0	4	0	0
chrX:98072086-98072105	0	1	0	0	5	0	4	0	0

## Sheet: S3
CutSites	RGENseq	CHANGEseq	CIRCLEseq	DIGENOME	Mismatches	RGENseqScore	CHANGEseqScore	CIRCLEseqScore	DIGENOMEscore
chr1:111565235-111565254	1	1	1	0	5	4	4	4	0
chr1:115496542-115496561	0	0	1	0	4	0	0	5	0
chr1:14769932-14769951	1	0	0	0	6	8	0	0	0
chr1:157113315-157113334	1	1	1	0	5	6	5	3	0
chr1:160626820-160626839	0	1	0	0	5	0	3	0	0
chr1:167510456-167510475	0	1	0	0	5	0	3	0	0
chr1:16997425-16997444	0	1	0	0	5	0	3	0	0
chr1:18337749-18337768	0	1	0	0	6	0	7	0	0
chr1:201988845-201988864	1	1	1	0	4	11	27	6	0
chr1:203366867-203366886	1	0	0	0	7	7	0	0	0
chr1:206544957-206544976	1	1	0	0	6	5	6	0	0
chr1:20709744-20709763	1	0	0	0	4	7	0	0	0
chr1:2226715-2226734	0	1	0	0	7	0	4	0	0
chr1:229158476-229158495	0	0	0	1	4	0	0	0	4.6
chr1:232178400-232178419	1	1	0	0	5	10	5	0	0
chr1:243991515-243991534	0	1	0	0	6	0	4	0	0
chr1:33697589-33697608	1	1	0	1	5	26	7	0	10
chr1:4066209-4066228	1	0	0	0	7	4	0	0	0
chr1:46540030-46540049	1	1	1	1	3	47	410	104	47.4
chr1:51094289-51094308	1	0	0	0	6	6	0	0	0
chr1:56425419-56425438	0	1	0	0	7	0	4	0	0
chr1:63994400-63994419	0	1	0	0	7	0	4	0	0
chr1:71332752-71332771	1	0	0	0	6	6	0	0	0
chr1:85352248-85352267	1	1	1	0	4	27	39	14	0
chr10:110377214-110377233	0	1	0	0	6	0	4	0	0
chr10:11646586-11646605	0	0	1	0	6	0	0	4	0
chr10:118515587-118515606	0	1	0	0	7	0	8	0	0
chr10:129185699-129185718	0	1	0	0	7	0	4	0	0
chr10:129794840-129794859	1	1	1	1	3	24	320	151	49.7
chr10:131073267-131073286	0	1	1	0	4	0	9	7	0
chr10:131750219-131750238	0	1	0	0	5	0	4	0	0
chr10:22607674-22607693	1	1	0	1	5	5	27	0	6.5
chr10:22846571-22846590	0	1	1	1	5	0	57	38	3.2
chr10:39188162-39188181	1	0	0	0	6	33	0	0	0
chr10:45595344-45595363	1	1	1	0	6	18	21	20	0
chr10:69229150-69229169	0	1	0	0	4	0	3	0	0
chr10:71645209-71645228	1	0	0	0	5	3	0	0	0
chr10:78562401-78562420	1	0	0	0	5	3	0	0	0
chr10:8584862-8584881	1	0	0	0	7	5	0	0	0
chr10:86863620-86863639	0	1	0	0	5	0	3	0	0
chr10:90317072-90317091	1	1	1	0	4	37	53	18	0
chr11:100483904-100483923	0	1	0	0	6	0	4	0	0
chr11:110042638-110042657	0	1	0	0	7	0	4	0	0
chr11:134712518-134712537	1	0	0	1	2	41	0	0	44.5
chr11:1371559-1371578	0	1	0	0	6	0	4	0	0
chr11:13883572-13883591	1	0	0	0	5	4	0	0	0
chr11:30424060-30424079	0	1	0	0	6	0	5	0	0
chr11:43458353-43458372	1	0	0	0	7	5	0	0	0
chr11:44587642-44587661	1	1	1	0	3	26	51	12	0
chr11:44992999-44993018	0	1	0	0	4	0	3	0	0
chr11:61063488-61063507	0	0	0	1	6	0	0	0	3.9
chr11:70607484-70607503	0	1	0	0	4	0	4	0	0
chr11:73382354-73382373	1	0	0	0	4	14	0	0	0
chr11:74564835-74564854	0	0	1	0	4	0	0	3	0
chr11:77146062-77146081	1	1	0	0	4	3	6	0	0
chr11:79693128-79693147	0	1	0	0	5	0	3	0	0
chr12:103893923-103893942	1	1	0	0	4	5	7	0	0
chr12:109111460-109111479	0	1	0	0	7	0	4	0	0
chr12:113447869-113447888	1	0	0	0	6	4	0	0	0
chr12:115577042-115577061	0	1	0	0	7	0	4	0	0
chr12:130510422-130510441	0	1	0	0	7	0	4	0	0
chr12:132064725-132064744	0	1	0	0	5	0	4	0	0
chr12:132111906-132111925	1	0	1	0	4	7	0	3	0
chr12:132780323-132780342	0	1	0	0	4	0	4	0	0
chr12:1933734-1933753	1	0	0	0	6	5	0	0	0
chr12:2890905-2890924	1	0	0	0	7	13	0	0	0
chr12:32191492-32191511	1	0	1	0	5	4	0	4	0
chr12:47990879-47990898	0	1	0	0	4	0	3	0	0
chr12:49986219-49986238	1	0	0	0	7	7	0	0	0
chr12:50634065-50634084	1	1	1	0	5	9	6	3	0
chr12:52166479-52166498	1	0	0	0	7	4	0	0	0
chr12:56599352-56599371	0	1	0	0	7	0	4	0	0
chr12:57011548-57011567	0	1	0	0	5	0	3	0	0
chr12:79705678-79705697	1	0	1	0	3	8	0	3	0
chr12:94502993-94503012	0	1	0	0	6	0	4	0	0
chr12:95246722-95246741	0	1	0	0	7	0	4	0	0
chr13:27741573-27741592	0	1	0	0	4	0	3	0	0
chr13:27842055-27842074	1	0	0	0	6	11	0	0	0
chr13:28632965-28632984	1	0	0	0	7	5	0	0	0
chr13:33723430-33723449	1	1	0	0	7	10	9	0	0
chr13:34268452-34268471	0	1	0	0	7	0	4	0	0
chr13:52851049-52851068	0	1	0	0	6	0	4	0	0
chr13:70758849-70758868	1	0	0	0	6	7	0	0	0
chr13:73479169-73479188	1	0	1	0	4	11	0	3	0
chr13:75482251-75482270	0	1	0	0	7	0	4	0	0
chr14:102450752-102450771	1	0	1	1	5	19	0	3	3.7
chr14:104155512-104155531	1	1	1	0	4	16	209	7	0
chr14:104804763-104804782	1	0	0	0	6	4	0	0	0
chr14:30880697-30880716	0	1	0	0	7	0	5	0	0
chr14:36985893-36985912	0	1	0	0	7	0	5	0	0
chr14:45159259-45159278	0	1	0	0	7	0	6	0	0
chr14:50172825-50172844	1	0	0	0	5	3	0	0	0
chr14:77157955-77157974	1	1	0	0	5	11	4	0	0
chr14:77604011-77604030	0	0	0	1	9	0	0	0	2.6
chr14:98864741-98864760	1	1	1	0	4	4	5	4	0
chr15:25340142-25340161	1	1	0	0	4	8	10	0	0
chr15:31813176-31813195	1	0	0	0	5	8	0	0	0
chr15:33021125-33021144	0	1	0	0	7	0	4	0	0
chr15:33650455-33650474	0	1	0	0	7	0	4	0	0
chr15:35110570-35110589	1	1	1	1	6	23	6	4	16.3
chr15:35306864-35306883	0	1	0	0	7	0	4	0	0
chr15:43309197-43309216	1	0	0	0	7	11	0	0	0
chr15:51087229-51087248	0	1	0	0	5	0	4	0	0
chr15:51569356-51569375	1	0	0	0	5	3	0	0	0
chr15:54803694-54803713	1	0	0	0	6	4	0	0	0
chr15:79457572-79457591	1	1	1	1	3	33	498	108	65.9
chr15:93645589-93645608	1	1	1	1	5	53	128	33	4.3
chr15:99439559-99439578	1	1	1	0	5	13	104	5	0
chr16:19948962-19948981	0	1	0	0	6	0	4	0	0
chr16:2004726-2004745	1	0	0	0	7	4	0	0	0
chr16:28492098-28492117	1	0	0	0	7	4	0	0	0
chr16:46923731-46923750	0	1	1	0	5	0	3	4	0
chr16:56386422-56386441	1	0	0	0	5	4	0	0	0
chr16:66026192-66026211	1	1	0	0	6	13	8	0	0
chr16:82419345-82419364	1	0	0	0	4	5	0	0	0
chr16:83126285-83126304	1	0	0	0	6	7	0	0	0
chr16:88931665-88931684	0	1	0	0	5	0	3	0	0
chr17:17054520-17054539	1	1	1	0	4	7	14	7	0
chr17:19659991-19660010	1	0	0	0	7	40	0	0	0
chr17:21488002-21488021	1	0	0	0	6	5	0	0	0
chr17:34483519-34483538	1	0	0	0	6	5	0	0	0
chr17:35621930-35621949	0	0	1	0	6	0	0	5	0
chr17:36598107-36598126	1	1	1	0	5	52	111	36	0
chr17:38365250-38365269	1	0	0	0	6	5	0	0	0
chr17:40138254-40138273	0	1	1	0	5	0	4	5	0
chr17:40560097-40560116	0	0	1	0	6	0	0	4	0
chr17:41546499-41546518	0	1	0	0	7	0	4	0	0
chr17:47237381-47237400	1	0	0	0	6	5	0	0	0
chr17:4740507-4740526	1	1	0	0	3	7	29	0	0
chr17:49325511-49325530	0	1	0	0	6	0	7	0	0
chr17:72618327-72618346	0	1	0	0	6	0	5	0	0
chr17:7691275-7691294	0	0	0	1	10	0	0	0	23
chr17:77203583-77203602	1	0	0	0	4	11	0	0	0
chr17:80211161-80211180	0	1	0	0	5	0	5	0	0
chr17:81069721-81069740	0	0	0	1	2	0	0	0	7.2
chr17:8150082-8150101	0	1	0	0	7	0	5	0	0
chr17:82497559-82497578	1	0	0	0	4	3	0	0	0
chr17:82574680-82574699	1	0	0	0	5	3	0	0	0
chr17:8873730-8873749	0	1	0	0	5	0	4	0	0
chr18:1963320-1963339	1	1	1	0	5	13	7	13	0
chr18:22841848-22841867	1	0	0	0	7	4	0	0	0
chr18:28887327-28887346	0	0	1	0	7	0	0	4	0
chr18:74323910-74323929	0	1	0	0	5	0	7	0	0
chr18:76351080-76351099	0	1	0	0	7	0	4	0	0
chr19:17742032-17742051	1	0	0	0	7	4	0	0	0
chr19:19058532-19058551	1	1	1	1	4	32	116	39	5.2
chr19:22782705-22782724	0	1	0	0	7	0	5	0	0
chr19:29437122-29437141	0	1	0	0	7	0	4	0	0
chr19:3114270-3114289	0	1	0	0	7	0	6	0	0
chr19:31774913-31774932	0	0	1	0	6	0	0	4	0
chr19:41905246-41905265	1	0	1	0	3	7	0	6	0
chr19:43627758-43627777	0	1	1	0	5	0	3	3	0
chr19:47643368-47643387	0	1	0	0	5	0	3	0	0
chr19:48657266-48657285	1	0	0	0	6	11	0	0	0
chr19:49422770-49422789	0	1	0	0	5	0	3	0	0
chr19:50460318-50460337	0	1	0	0	5	0	3	0	0
chr2:109145111-109145130	0	1	0	0	5	0	4	0	0
chr2:109508208-109508227	0	1	0	0	4	0	3	0	0
chr2:11669901-11669920	1	1	0	0	4	20	25	0	0
chr2:129645320-129645339	1	1	1	1	5	69	108	16	10.5
chr2:130333116-130333135	1	0	1	1	5	10	0	4	4.1
chr2:144671629-144671648	1	0	0	0	6	4	0	0	0
chr2:185513711-185513730	0	1	0	0	6	0	4	0	0
chr2:198457885-198457904	0	1	0	0	7	0	5	0	0
chr2:20105793-20105812	1	1	0	0	4	11	14	0	0
chr2:208948044-208948063	1	0	0	0	5	3	0	0	0
chr2:233093104-233093123	1	0	0	0	7	4	0	0	0
chr2:233204407-233204426	0	1	0	0	4	0	4	0	0
chr2:239105047-239105066	1	1	1	1	2	17	51	14	4.3
chr2:41906235-41906254	0	1	0	0	7	0	4	0	0
chr2:53609107-53609126	1	0	0	0	5	8	0	0	0
chr2:7089511-7089530	0	1	0	0	7	0	4	0	0
chr2:80697507-80697526	1	0	1	0	5	17	0	4	0
chr2:85277890-85277909	0	1	0	0	6	0	5	0	0
chr2:85523181-85523200	1	0	0	0	7	7	0	0	0
chr2:8643978-8643997	0	1	0	0	7	0	4	0	0
chr2:94751325-94751344	0	1	0	0	6	0	7	0	0
chr2:95004569-95004588	0	1	0	0	7	0	5	0	0
chr2:96497471-96497490	1	1	0	1	6	34	14	0	9.3
chr2:98425738-98425757	1	0	0	0	6	4	0	0	0
chr20:13824053-13824072	0	1	0	0	6	0	6	0	0
chr20:18693797-18693816	0	1	0	0	7	0	4	0	0
chr20:25458481-25458500	0	1	0	0	5	0	3	0	0
chr20:43382903-43382922	1	1	1	0	5	31	66	41	0
chr20:43549060-43549079	1	1	1	0	5	18	11	5	0
chr20:48652838-48652857	1	0	0	0	7	11	0	0	0
chr20:61520533-61520552	1	0	0	0	7	9	0	0	0
chr20:703126-703145	1	0	0	0	6	7	0	0	0
chr20:913016-913035	1	1	0	0	4	6	11	0	0
chr21:31060777-31060796	1	1	1	0	4	14	13	8	0
chr21:37955830-37955849	0	1	0	0	6	0	4	0	0
chr21:38303992-38304011	0	1	0	0	6	0	4	0	0
chr21:39536664-39536683	0	1	0	0	7	0	4	0	0
chr21:39796026-39796045	0	1	0	0	6	0	4	0	0
chr22:18914830-18914849	1	1	0	0	6	18	22	0	0
chr22:19769553-19769572	1	0	0	0	6	9	0	0	0
chr22:30575875-30575894	0	1	0	0	6	0	5	0	0
chr22:31944992-31945011	0	1	0	0	5	0	3	0	0
chr22:32180490-32180509	1	0	0	0	5	7	0	0	0
chr22:37064886-37064905	0	1	0	0	7	0	5	0	0
chr22:37524029-37524048	1	0	0	0	5	3	0	0	0
chr22:41484265-41484284	0	1	0	0	6	0	7	0	0
chr22:45918916-45918935	1	1	1	0	5	8	19	10	0
chr3:102063325-102063344	1	0	0	0	7	8	0	0	0
chr3:10969236-10969255	0	1	0	0	7	0	5	0	0
chr3:113270301-113270320	0	1	0	0	4	0	4	0	0
chr3:123679754-123679773	0	1	0	0	7	0	4	0	0
chr3:13338478-13338497	1	1	0	0	3	4	6	0	0
chr3:133480458-133480477	0	1	0	0	7	0	4	0	0
chr3:134893917-134893936	1	0	0	0	5	5	0	0	0
chr3:134933383-134933402	1	0	0	0	4	17	0	0	0
chr3:151249203-151249222	1	0	0	0	6	5	0	0	0
chr3:160209988-160210007	0	1	0	0	6	0	4	0	0
chr3:160411955-160411974	1	0	0	1	6	9	0	0	18.3
chr3:160622487-160622506	1	1	1	0	5	17	4	4	0
chr3:193010513-193010532	0	1	0	0	5	0	3	0	0
chr3:22504624-22504643	0	1	0	0	4	0	4	0	0
chr3:5539789-5539808	0	1	0	0	5	0	4	0	0
chr3:72618481-72618500	0	0	1	0	4	0	0	3	0
chr4:10511523-10511542	1	0	0	0	7	4	0	0	0
chr4:138701811-138701830	1	1	1	0	5	24	38	12	0
chr4:174511305-174511324	0	1	0	0	7	0	4	0	0
chr4:18459059-18459078	0	0	1	0	3	0	0	4	0
chr4:18570360-18570379	1	0	0	0	5	17	0	0	0
chr4:185794743-185794762	0	1	0	0	7	0	6	0	0
chr4:21626174-21626193	0	1	0	0	7	0	7	0	0
chr4:23918256-23918275	1	0	0	0	6	10	0	0	0
chr4:71337270-71337289	0	0	0	1	7	0	0	0	23
chr4:8078840-8078859	1	0	0	0	5	3	0	0	0
chr5:10660956-10660975	0	1	0	0	7	0	4	0	0
chr5:109584754-109584773	0	1	0	0	5	0	4	0	0
chr5:111914359-111914378	1	1	0	0	5	22	33	0	0
chr5:113252416-113252435	1	0	0	0	6	7	0	0	0
chr5:115482033-115482052	1	0	0	0	5	5	0	0	0
chr5:125387664-125387683	0	1	0	0	7	0	4	0	0
chr5:137207254-137207273	1	0	0	0	4	3	0	0	0
chr5:142566555-142566574	0	1	0	0	6	0	6	0	0
chr5:154219172-154219191	1	0	0	0	6	9	0	0	0
chr5:165114190-165114209	0	1	0	0	5	0	3	0	0
chr5:166407304-166407323	1	0	0	0	5	30	0	0	0
chr5:172186587-172186606	1	0	0	0	6	17	0	0	0
chr5:177419192-177419211	1	1	0	0	5	6	15	0	0
chr5:178570735-178570754	1	0	0	0	5	25	0	0	0
chr5:179195672-179195691	1	0	0	0	6	6	0	0	0
chr5:37515276-37515295	0	1	0	0	7	0	6	0	0
chr5:37886420-37886439	1	0	0	0	5	14	0	0	0
chr5:3981263-3981282	0	1	0	0	6	0	4	0	0
chr5:6033974-6033993	1	0	0	0	7	5	0	0	0
chr5:67201027-67201046	1	1	0	0	5	5	3	0	0
chr5:77354254-77354273	1	0	0	0	7	5	0	0	0
chr5:8480319-8480338	0	1	0	0	6	0	4	0	0
chr5:9205461-9205480	0	1	0	0	5	0	3	0	0
chr6:103470348-103470367	1	1	1	1	6	57	44	14	23
chr6:108366864-108366883	1	0	0	0	6	10	0	0	0
chr6:109970841-109970860	0	1	0	0	3	0	9	0	0
chr6:111952290-111952309	1	1	1	1	5	20	14	17	5.1
chr6:12770418-12770437	0	1	0	0	5	0	4	0	0
chr6:13414577-13414596	1	0	0	0	5	3	0	0	0
chr6:135880154-135880173	0	0	1	0	5	0	0	3	0
chr6:137763420-137763439	0	1	0	0	6	0	7	0	0
chr6:145427130-145427149	1	0	0	0	6	7	0	0	0
chr6:152529385-152529404	0	1	0	0	7	0	7	0	0
chr6:156116944-156116963	1	0	0	0	6	5	0	0	0
chr6:163611479-163611498	0	1	0	0	6	0	9	0	0
chr6:168365005-168365024	0	0	1	0	7	0	0	5	0
chr6:169639741-169639760	1	0	1	0	7	6	0	4	0
chr6:170159825-170159844	1	0	0	0	7	24	0	0	0
chr6:30073386-30073405	1	1	0	0	7	12	22	0	0
chr6:37027880-37027899	0	1	0	0	7	0	5	0	0
chr6:37331638-37331657	1	1	1	0	4	23	25	5	0
chr6:38061902-38061921	0	1	0	0	5	0	6	0	0
chr6:40988164-40988183	1	0	0	0	6	22	0	0	0
chr6:41425098-41425117	1	0	0	0	5	6	0	0	0
chr6:46548210-46548229	1	0	0	0	7	9	0	0	0
chr6:46849488-46849507	0	1	0	0	5	0	3	0	0
chr6:49989521-49989540	1	0	1	0	5	15	0	6	0
chr6:53302242-53302261	0	1	0	0	7	0	4	0	0
chr6:56258665-56258684	0	1	0	0	6	0	5	0	0
chr6:73451527-73451546	1	0	0	0	6	4	0	0	0
chr6:79248720-79248739	1	1	1	1	5	39	6	5	14.7
chr6:7980641-7980660	1	1	0	0	5	12	5	0	0
chr7:100640622-100640641	0	0	1	0	4	0	0	3	0
chr7:117065893-117065912	1	0	0	0	6	5	0	0	0
chr7:121175837-121175856	0	1	0	0	5	0	5	0	0
chr7:131491338-131491357	0	1	0	0	7	0	5	0	0
chr7:131858656-131858675	0	1	0	0	6	0	4	0	0
chr7:149552386-149552405	0	1	0	0	5	0	4	0	0
chr7:150986107-150986126	1	1	0	0	4	10	5	0	0
chr7:30655427-30655446	0	1	0	0	5	0	5	0	0
chr7:41654213-41654232	1	0	0	0	5	6	0	0	0
chr7:45052743-45052762	0	1	0	0	5	0	4	0	0
chr7:50941432-50941451	1	0	0	0	6	5	0	0	0
chr7:52087249-52087268	1	1	1	0	5	33	3	3	0
chr7:67503052-67503071	1	1	1	1	4	34	224	54	47.1
chr7:75575626-75575645	0	1	0	0	6	0	4	0	0
chr7:78047970-78047989	1	0	0	0	7	4	0	0	0
chr8:106767685-106767704	1	1	1	0	4	4	6	4	0
chr8:132900919-132900938	0	1	0	0	5	0	5	0	0
chr8:134382801-134382820	0	0	1	0	5	0	0	4	0
chr8:134432606-134432625	1	0	0	0	6	20	0	0	0
chr8:135721152-135721171	0	1	0	0	6	0	4	0	0
chr8:143252231-143252250	0	1	1	0	4	0	5	3	0
chr8:21090348-21090367	1	1	1	1	5	19	97	31	5.7
chr8:82844735-82844754	1	0	0	0	5	10	0	0	0
chr8:8427773-8427792	1	0	1	0	5	8	0	4	0
chr8:85659993-85660012	0	1	0	0	6	0	4	0	0
chr9:107422339-107422358	1	1	1	1	0	57	1055	192	46.5
chr9:107545750-107545769	1	1	1	0	5	45	49	5	0
chr9:112778911-112778930	0	1	0	0	5	0	3	0	0
chr9:117848082-117848101	1	0	0	0	6	6	0	0	0
chr9:123963605-123963624	0	1	0	0	5	0	3	0	0
chr9:125203520-125203539	1	1	1	0	6	53	67	19	0
chr9:134174097-134174116	1	1	1	1	5	44	393	88	15.9
chr9:134725334-134725353	0	1	0	0	6	0	4	0	0
chr9:6551954-6551973	1	1	1	0	5	44	41	12	0
chr9:69592674-69592693	1	0	0	0	5	4	0	0	0
chr9:71277267-71277286	1	0	0	0	5	3	0	0	0
chr9:73509282-73509301	1	0	0	0	5	22	0	0	0
chr9:76214021-76214040	0	1	0	0	6	0	6	0	0
chr9:91781229-91781248	0	1	0	0	5	0	6	0	0
chrX:101248141-101248160	1	0	0	0	7	17	0	0	0
chrX:107303558-107303577	0	1	0	0	5	0	5	0	0
chrX:115529809-115529828	1	1	1	1	4	128	321	150	27.2
chrX:139731167-139731186	1	0	0	0	6	7	0	0	0
chrX:16002127-16002146	1	0	0	0	6	8	0	0	0
chrX:16585647-16585666	0	1	0	0	5	0	3	0	0
chrX:16588168-16588187	1	1	1	1	5	56	16	6	3.1
chrX:16695275-16695294	1	0	0	0	7	4	0	0	0
chrX:17773256-17773275	0	1	0	0	5	0	5	0	0
chrX:21545448-21545467	1	0	0	0	7	4	0	0	0
chrX:27230117-27230136	1	0	1	0	5	52	0	4	0
chrX:2827640-2827659	1	0	0	0	6	16	0	0	0
chrX:31917899-31917918	1	0	0	0	4	3	0	0	0
chrX:32804503-32804522	1	0	0	0	5	13	0	0	0
chrX:46024065-46024084	1	0	0	0	7	16	0	0	0
chrX:47058693-47058712	0	0	1	0	5	0	0	4	0
chrX:47627831-47627850	1	0	0	0	7	13	0	0	0
chrX:54951738-54951757	1	1	0	0	3	12	12	0	0
chrX:68893995-68894014	0	1	0	0	4	0	3	0	0
chrX:70111073-70111092	0	1	0	0	7	0	8	0	0
chrX:80084840-80084859	0	1	0	0	7	0	4	0	0
chrX:80648208-80648227	1	0	0	0	6	6	0	0	0
chrX:90314032-90314051	1	0	0	0	6	12	0	0	0
chrX:9765712-9765731	0	1	0	0	5	0	3	0	0

## Sheet: S4
CutSites	RGENseq	CHANGEseq	CIRCLEseq	DIGENOME	Mismatches	RGENseqScore	CHANGEseqScore	CIRCLEseqScore	DIGENOMEscore
chr1:100345883-100345902	1	1	0	0	6	35	12	0	0
chr1:102661602-102661621	0	0	1	0	4	0	0	4	0
chr1:10626363-10626382	0	1	0	0	5	0	4	0	0
chr1:109053006-109053025	1	0	0	0	7	4	0	0	0
chr1:10906491-10906510	0	1	1	0	4	0	4	3	0
chr1:111515743-111515762	1	1	1	0	5	35	50	32	0
chr1:112931007-112931026	0	1	0	0	5	0	4	0	0
chr1:115088676-115088695	1	1	1	0	5	14	262	45	0
chr1:115127755-115127774	0	1	0	0	4	0	3	0	0
chr1:115756177-115756196	0	1	0	0	5	0	3	0	0
chr1:11594714-11594733	1	0	0	0	6	4	0	0	0
chr1:116405775-116405794	1	0	0	0	5	6	0	0	0
chr1:116676819-116676838	0	1	0	0	6	0	5	0	0
chr1:119285750-119285769	1	1	0	0	4	10	20	0	0
chr1:12008850-12008869	0	1	0	0	7	0	4	0	0
chr1:1213333-1213352	1	0	0	0	5	10	0	0	0
chr1:121588101-121588120	1	1	0	0	3	5	3	0	0
chr1:12199748-12199767	1	1	1	1	4	7	225	44	11.8
chr1:12549690-12549709	1	1	0	0	5	9	4	0	0
chr1:145764270-145764289	1	0	0	0	7	5	0	0	0
chr1:1458269-1458288	1	0	0	0	7	4	0	0	0
chr1:14598797-14598816	0	1	0	0	7	0	7	0	0
chr1:147061640-147061659	1	0	0	0	7	8	0	0	0
chr1:147232855-147232874	1	0	0	0	7	5	0	0	0
chr1:150552361-150552380	0	1	1	0	5	0	6	3	0
chr1:150557999-150558018	0	1	1	0	3	0	35	8	0
chr1:150850638-150850657	1	0	0	0	7	6	0	0	0
chr1:151245997-151246016	0	1	0	0	7	0	4	0	0
chr1:151266030-151266049	0	1	1	0	6	0	14	5	0
chr1:151512042-151512061	1	0	0	0	7	7	0	0	0
chr1:151709687-151709706	0	1	0	0	4	0	9	0	0
chr1:15223553-15223572	0	1	0	0	5	0	6	0	0
chr1:154354668-154354687	0	1	1	0	4	0	28	12	0
chr1:155982081-155982100	0	1	0	0	3	0	6	0	0
chr1:156079972-156079991	1	1	0	0	5	6	11	0	0
chr1:156737454-156737473	1	1	1	0	5	8	20	14	0
chr1:157761326-157761345	1	1	1	0	5	11	23	4	0
chr1:158054914-158054933	0	1	0	0	4	0	21	0	0
chr1:16089138-16089157	0	1	0	0	6	0	10	0	0
chr1:160933017-160933036	1	0	0	0	7	4	0	0	0
chr1:162026817-162026836	0	1	0	0	5	0	3	0	0
chr1:166081754-166081773	1	1	0	0	4	4	4	0	0
chr1:167029602-167029621	1	0	0	0	7	4	0	0	0
chr1:16929854-16929873	0	1	1	0	4	0	17	14	0
chr1:171049316-171049335	1	1	1	0	3	27	510	71	0
chr1:175055531-175055550	0	1	0	0	4	0	3	0	0
chr1:175376132-175376151	0	1	0	0	7	0	4	0	0
chr1:175507149-175507168	0	1	0	0	5	0	4	0	0
chr1:17602183-17602202	0	1	0	0	4	0	4	0	0
chr1:176695897-176695916	1	1	1	1	5	7	149	46	3.1
chr1:17706159-17706178	0	1	1	0	4	0	6	3	0
chr1:177388445-177388464	1	1	1	0	4	3	21	9	0
chr1:177881911-177881930	1	1	1	0	4	6	21	5	0
chr1:179803981-179804000	1	0	0	0	5	7	0	0	0
chr1:182839557-182839576	1	1	0	0	5	9	4	0	0
chr1:182938030-182938049	0	1	0	0	6	0	4	0	0
chr1:18309665-18309684	1	1	0	0	7	12	4	0	0
chr1:183627575-183627594	1	1	0	1	7	12	26	0	4.1
chr1:186010061-186010080	0	1	1	0	5	0	8	3	0
chr1:18609526-18609545	0	1	0	0	7	0	4	0	0
chr1:18628397-18628416	1	1	1	1	4	19	520	59	14.2
chr1:186903476-186903495	0	1	0	0	5	0	4	0	0
chr1:18880990-18881009	0	1	0	0	3	0	5	0	0
chr1:19671901-19671920	0	1	1	0	5	0	16	4	0
chr1:197405432-197405451	0	1	0	0	7	0	7	0	0
chr1:19797489-19797508	1	0	0	0	5	24	0	0	0
chr1:200118532-200118551	0	1	0	0	7	0	6	0	0
chr1:200637540-200637559	1	1	0	0	5	18	31	0	0
chr1:200945260-200945279	0	1	0	0	7	0	4	0	0
chr1:200956494-200956513	1	0	0	0	5	3	0	0	0
chr1:201098233-201098252	1	1	1	1	3	54	486	72	65.7
chr1:201171178-201171197	0	1	0	0	5	0	3	0	0
chr1:201624889-201624908	1	0	0	0	4	14	0	0	0
chr1:2024696-2024715	1	1	1	0	3	8	66	27	0
chr1:204173474-204173493	0	1	0	0	5	0	9	0	0
chr1:204494780-204494799	1	1	1	1	3	3	343	35	20.9
chr1:2051347-2051366	0	1	1	0	4	0	16	4	0
chr1:205664518-205664537	0	1	0	0	4	0	4	0	0
chr1:205800386-205800405	1	0	0	0	5	5	0	0	0
chr1:205837597-205837616	1	0	0	0	4	7	0	0	0
chr1:207893267-207893286	0	1	0	0	6	0	4	0	0
chr1:209304011-209304030	1	0	0	0	5	9	0	0	0
chr1:209589381-209589400	0	1	1	0	5	0	14	8	0
chr1:209744276-209744295	1	1	0	0	4	4	4	0	0
chr1:210712918-210712937	0	1	1	0	4	0	123	21	0
chr1:211413082-211413101	1	1	0	0	4	3	11	0	0
chr1:212014899-212014918	1	0	0	0	7	4	0	0	0
chr1:215789717-215789736	0	1	0	0	5	0	5	0	0
chr1:21652173-21652192	0	1	0	0	5	0	4	0	0
chr1:21956297-21956316	0	1	1	0	4	0	102	30	0
chr1:220416861-220416880	0	1	0	0	4	0	4	0	0
chr1:221786388-221786407	1	1	1	0	5	3	46	9	0
chr1:221906316-221906335	0	1	0	0	7	0	4	0	0
chr1:223748078-223748097	1	1	1	0	5	7	12	16	0
chr1:224350306-224350325	1	0	0	0	7	4	0	0	0
chr1:225992437-225992456	0	1	0	0	4	0	5	0	0
chr1:226350749-226350768	0	1	0	0	5	0	4	0	0
chr1:226617463-226617482	1	0	0	0	7	5	0	0	0
chr1:227401549-227401568	1	0	0	0	7	6	0	0	0
chr1:228359423-228359442	0	1	0	0	6	0	12	0	0
chr1:229483429-229483448	1	1	1	1	6	50	24	9	7.4
chr1:230057496-230057515	1	1	1	1	4	44	438	92	33.7
chr1:231128256-231128275	0	1	0	0	7	0	5	0	0
chr1:232048400-232048419	0	1	0	0	7	0	4	0	0
chr1:232324740-232324759	0	1	1	0	5	0	11	3	0
chr1:232331425-232331444	0	1	0	0	7	0	5	0	0
chr1:232439155-232439174	0	1	1	0	5	0	3	3	0
chr1:235545838-235545857	0	1	0	0	6	0	4	0	0
chr1:237680276-237680295	0	1	1	0	4	0	4	6	0
chr1:239670258-239670277	0	1	0	0	7	0	4	0	0
chr1:2427617-2427636	0	1	1	0	3	0	8	4	0
chr1:24911468-24911487	1	1	1	0	5	6	43	25	0
chr1:24931345-24931364	0	1	0	0	5	0	13	0	0
chr1:25121583-25121602	0	1	0	0	5	0	3	0	0
chr1:25657420-25657439	0	1	0	0	4	0	3	0	0
chr1:25666622-25666641	0	1	0	0	6	0	5	0	0
chr1:26165099-26165118	1	1	0	0	4	3	42	0	0
chr1:28227437-28227456	0	1	0	0	4	0	6	0	0
chr1:29944378-29944397	0	1	0	0	4	0	12	0	0
chr1:30047677-30047696	0	1	0	0	5	0	3	0	0
chr1:3021397-3021416	0	1	0	0	7	0	4	0	0
chr1:31691813-31691832	0	1	1	0	5	0	7	4	0
chr1:32006042-32006061	1	1	1	1	4	37	443	71	48.4
chr1:32106127-32106146	0	1	0	0	5	0	3	0	0
chr1:3339188-3339207	1	0	0	0	7	5	0	0	0
chr1:34081756-34081775	1	0	0	0	7	5	0	0	0
chr1:34226388-34226407	1	0	0	0	7	4	0	0	0
chr1:34868786-34868805	0	1	0	0	6	0	11	0	0
chr1:3573818-3573837	0	1	0	0	6	0	4	0	0
chr1:36172474-36172493	0	1	0	0	4	0	6	0	0
chr1:37815171-37815190	0	1	0	0	6	0	5	0	0
chr1:38030324-38030343	0	1	0	0	5	0	4	0	0
chr1:38091496-38091515	1	1	0	0	4	7	3	0	0
chr1:3907455-3907474	1	0	0	0	7	5	0	0	0
chr1:3944710-3944729	0	1	0	0	7	0	4	0	0
chr1:39808041-39808060	1	1	0	0	7	4	4	0	0
chr1:41280057-41280076	1	1	1	0	4	3	12	7	0
chr1:41449706-41449725	1	0	0	0	4	7	0	0	0
chr1:43242096-43242115	0	1	0	0	5	0	9	0	0
chr1:43932257-43932276	1	1	1	1	3	40	290	35	29.9
chr1:44580245-44580264	1	1	1	0	5	3	22	13	0
chr1:45105305-45105324	1	0	0	0	7	6	0	0	0
chr1:45686556-45686575	0	1	0	0	4	0	4	0	0
chr1:45803538-45803557	1	0	0	0	6	5	0	0	0
chr1:48526515-48526534	1	0	0	0	6	12	0	0	0
chr1:51052894-51052913	1	0	0	0	5	5	0	0	0
chr1:52870503-52870522	1	1	1	1	6	11	87	23	26.5
chr1:54488911-54488930	0	1	0	0	7	0	11	0	0
chr1:54782183-54782202	1	1	1	0	6	30	29	5	0
chr1:55521335-55521354	0	1	1	0	5	0	13	6	0
chr1:56885149-56885168	0	1	0	0	7	0	4	0	0
chr1:58344542-58344561	0	1	0	0	6	0	5	0	0
chr1:6065811-6065830	0	1	0	0	4	0	5	0	0
chr1:6127899-6127918	0	0	1	0	4	0	0	3	0
chr1:63465678-63465697	0	1	0	0	4	0	6	0	0
chr1:6450745-6450764	0	1	1	0	4	0	80	11	0
chr1:6468130-6468149	0	1	0	0	7	0	10	0	0
chr1:6916235-6916254	0	1	0	0	6	0	4	0	0
chr1:70752686-70752705	0	1	0	0	6	0	4	0	0
chr1:7436879-7436898	1	0	0	0	4	5	0	0	0
chr1:75849194-75849213	0	1	0	0	7	0	4	0	0
chr1:7587163-7587182	1	1	1	0	4	4	26	3	0
chr1:78948499-78948518	1	1	1	0	5	10	30	8	0
chr1:85502828-85502847	0	1	0	0	5	0	3	0	0
chr1:941151-941170	1	0	0	0	6	8	0	0	12
chr1:95505177-95505196	1	1	1	0	5	17	101	28	0
chr1:955240-955259	0	1	1	0	4	0	7	6	0
chr1:973597-973616	1	1	1	1	4	5	49	13	3.3
chr1:98325247-98325266	0	1	0	0	5	0	3	0	0
chr10:100826442-100826461	0	1	1	0	6	0	17	4	0
chr10:102120798-102120817	1	0	0	0	5	3	0	0	0
chr10:102412345-102412364	0	1	0	0	6	0	6	0	0
chr10:104254780-104254799	0	1	0	0	4	0	5	0	0
chr10:104546662-104546681	0	1	0	0	6	0	7	0	0
chr10:110614254-110614273	0	1	0	0	5	0	4	0	0
chr10:115083857-115083876	0	0	1	0	5	0	0	3	0
chr10:1155969-1155988	1	1	1	0	5	3	37	7	0
chr10:116655148-116655167	1	1	1	0	4	10	51	17	0
chr10:117375801-117375820	1	1	1	0	5	6	72	23	0
chr10:117709268-117709287	1	1	1	0	6	7	13	6	0
chr10:119072743-119072762	1	1	1	0	5	6	5	5	0
chr10:119716255-119716274	1	1	0	0	6	4	14	0	0
chr10:120798298-120798317	1	0	0	0	7	4	0	0	0
chr10:123401406-123401425	0	1	0	0	5	0	6	0	0
chr10:124128363-124128382	1	0	0	0	4	3	0	0	0
chr10:124131871-124131890	0	1	0	0	5	0	5	0	0
chr10:1243170-1243189	1	1	1	1	2	3	507	67	37.5
chr10:125006289-125006308	1	1	1	1	2	31	246	36	55.8
chr10:125063916-125063935	1	1	1	1	6	23	415	47	35.4
chr10:126276164-126276183	0	1	0	0	5	0	8	0	0
chr10:126282858-126282877	1	1	1	0	3	25	289	42	0
chr10:127066217-127066236	1	1	1	1	5	14	179	32	5.6
chr10:128546897-128546916	0	1	0	0	4	0	4	0	0
chr10:128945519-128945538	1	1	1	0	4	5	8	8	0
chr10:130355410-130355429	0	1	0	0	6	0	5	0	0
chr10:130485936-130485955	0	1	1	0	5	0	32	3	0
chr10:132153848-132153867	1	0	0	0	7	8	0	0	0
chr10:132670026-132670045	0	1	0	0	5	0	3	0	0
chr10:133067998-133068017	1	0	0	0	5	3	0	0	0
chr10:133094344-133094363	0	1	0	0	5	0	3	0	0
chr10:13650620-13650639	1	1	1	1	3	27	402	55	19.9
chr10:13887391-13887410	0	1	0	0	6	0	5	0	0
chr10:14883853-14883872	1	1	0	0	4	5	12	0	0
chr10:15099143-15099162	0	1	1	0	4	0	28	11	0
chr10:20289299-20289318	0	1	0	0	5	0	7	0	0
chr10:2104923-2104942	1	0	0	0	7	5	0	0	0
chr10:22655350-22655369	0	1	0	0	6	0	7	0	0
chr10:23201205-23201224	1	1	0	0	6	8	6	0	0
chr10:24771947-24771966	0	1	0	0	7	0	4	0	0
chr10:27681157-27681176	1	1	0	0	5	24	7	0	0
chr10:28934581-28934600	1	0	0	0	7	6	0	0	0
chr10:32301984-32302003	1	0	0	0	6	10	0	0	0
chr10:33135306-33135325	0	1	1	0	4	0	23	9	0
chr10:3377759-3377778	1	0	0	0	5	3	0	0	0
chr10:3475396-3475415	1	0	0	0	7	4	0	0	0
chr10:35820496-35820515	1	1	1	1	3	26	178	29	15.9
chr10:37290969-37290988	0	1	1	0	5	0	3	3	0
chr10:37720015-37720034	1	1	1	0	3	9	468	55	0
chr10:42836133-42836152	1	1	1	0	5	6	67	26	0
chr10:42990660-42990679	0	1	0	0	6	0	4	0	0
chr10:43183604-43183623	0	1	0	0	4	0	11	0	0
chr10:43842375-43842394	0	1	0	0	4	0	8	0	0
chr10:44395445-44395464	0	1	0	0	7	0	4	0	0
chr10:44821983-44822002	1	1	1	1	4	28	144	70	40.9
chr10:47439287-47439306	0	1	0	0	6	0	4	0	0
chr10:48475001-48475020	1	1	0	0	4	3	5	0	0
chr10:49069743-49069762	0	1	0	0	5	0	5	0	0
chr10:50294482-50294501	1	1	1	1	4	11	250	66	45.7
chr10:50739988-50740007	0	1	0	0	5	0	3	0	0
chr10:58243724-58243743	1	1	1	1	6	32	83	16	25.6
chr10:58512834-58512853	0	1	0	0	5	0	3	0	0
chr10:5948646-5948665	0	1	0	0	6	0	5	0	0
chr10:59744019-59744038	1	0	0	0	7	4	0	0	0
chr10:6397382-6397401	0	1	0	0	7	0	4	0	0
chr10:67884940-67884959	0	1	1	0	4	0	16	7	0
chr10:689533-689552	0	1	1	0	4	0	12	4	0
chr10:69669044-69669063	1	1	0	0	5	3	5	0	0
chr10:70240367-70240386	1	1	0	0	7	5	5	0	0
chr10:70518190-70518209	0	1	1	0	6	0	51	9	0
chr10:7086462-7086481	0	1	0	0	6	0	8	0	0
chr10:70981170-70981189	1	0	1	0	5	9	0	3	0
chr10:71435889-71435908	0	1	1	0	5	0	4	12	0
chr10:71675488-71675507	1	1	1	1	3	41	529	53	30.3
chr10:73772839-73772858	1	0	0	0	7	4	0	0	0
chr10:73873764-73873783	0	1	0	0	4	0	5	0	0
chr10:75143019-75143038	0	1	0	0	4	0	3	0	0
chr10:75235024-75235043	0	1	0	0	7	0	9	0	0
chr10:75343345-75343364	1	1	1	1	3	30	417	67	30.4
chr10:76510359-76510378	1	0	0	0	6	8	0	0	0
chr10:79014100-79014119	0	1	0	0	5	0	4	0	0
chr10:805162-805181	1	0	0	0	5	3	0	0	0
chr10:80518067-80518086	0	1	0	0	5	0	6	0	0
chr10:83399061-83399080	1	1	1	0	4	3	64	27	0
chr10:8868736-8868755	1	0	0	0	7	4	0	0	0
chr10:90858119-90858138	0	1	0	0	6	0	7	0	0
chr10:91552580-91552599	0	1	0	0	6	0	6	0	0
chr10:93959242-93959261	0	1	0	0	6	0	21	0	0
chr10:942638-942657	0	1	0	0	4	0	5	0	0
chr10:94438597-94438616	0	1	0	0	6	0	5	0	0
chr10:94695918-94695937	1	1	1	0	4	3	27	9	0
chr10:95339148-95339167	0	1	0	0	4	0	11	0	0
chr10:95503216-95503235	0	1	0	0	7	0	5	0	0
chr10:955996-956015	0	0	1	0	3	0	0	3	0
chr10:97758610-97758629	1	1	1	0	6	5	44	5	0
chr10:98080825-98080844	1	1	0	0	4	3	5	0	0
chr11:104386906-104386925	0	1	0	0	5	0	3	0	0
chr11:10943883-10943902	1	1	1	0	6	15	142	16	0
chr11:111772026-111772045	0	1	0	0	7	0	7	0	0
chr11:112006341-112006360	0	1	0	0	6	0	4	0	0
chr11:112370521-112370540	1	1	1	0	3	4	19	4	0
chr11:113524014-113524033	1	0	0	0	7	4	0	0	0
chr11:113588798-113588817	0	1	0	0	5	0	3	0	0
chr11:115962987-115963006	0	1	0	0	7	0	7	0	0
chr11:115986202-115986221	0	1	0	0	5	0	4	0	0
chr11:116475592-116475611	0	1	0	0	7	0	7	0	0
chr11:117299687-117299706	1	1	1	0	5	5	19	3	0
chr11:118686447-118686466	0	1	0	0	7	0	4	0	0
chr11:119079612-119079631	0	0	0	1	5	0	0	0	19.4
chr11:12130278-12130297	1	0	0	0	5	4	0	0	0
chr11:123591687-123591706	0	1	0	0	6	0	4	0	0
chr11:125999724-125999743	0	1	0	0	6	0	4	0	0
chr11:126608150-126608169	1	0	0	0	4	3	0	0	0
chr11:128396248-128396267	0	1	0	0	4	0	4	0	0
chr11:128614498-128614517	0	1	1	0	6	0	58	13	0
chr11:128916544-128916563	0	1	0	0	5	0	3	0	0
chr11:129931084-129931103	1	1	0	0	6	6	6	0	0
chr11:130198029-130198048	0	1	0	0	5	0	3	0	0
chr11:130481127-130481146	1	1	0	0	5	6	8	0	0
chr11:13299410-13299429	0	1	0	0	5	0	9	0	0
chr11:134245643-134245662	1	0	0	0	7	12	0	0	0
chr11:134509785-134509804	0	1	0	0	6	0	6	0	0
chr11:134852185-134852204	0	1	0	0	7	0	4	0	0
chr11:135044277-135044296	0	1	0	0	7	0	5	0	0
chr11:17517327-17517346	0	0	0	1	8	0	0	0	4.1
chr11:1756732-1756751	1	1	0	0	4	30	14	0	0
chr11:18382826-18382845	0	1	0	0	6	0	10	0	0
chr11:1853029-1853048	0	1	0	0	6	0	7	0	0
chr11:1958589-1958608	1	1	0	0	5	6	11	0	0
chr11:20237837-20237856	1	0	0	0	7	4	0	0	0
chr11:20387478-20387497	1	1	1	1	5	26	66	4	4.3
chr11:20602919-20602938	0	1	0	0	5	0	5	0	0
chr11:2171902-2171921	0	1	0	0	6	0	7	0	0
chr11:22050278-22050297	1	1	1	0	5	4	116	10	0
chr11:2357808-2357827	0	1	0	0	5	0	32	0	0
chr11:2432150-2432169	0	1	0	0	5	0	7	0	0
chr11:2574452-2574471	0	1	0	0	3	0	4	0	0
chr11:27719391-27719410	1	0	0	0	5	8	0	0	0
chr11:2791689-2791708	1	1	1	0	5	7	78	11	0
chr11:2892151-2892170	0	1	1	0	5	0	15	9	0
chr11:29359362-29359381	0	1	0	0	6	0	6	0	0
chr11:30281631-30281650	0	1	0	0	5	0	3	0	0
chr11:3111154-3111173	1	1	1	0	6	38	140	16	0
chr11:3138468-3138487	1	1	1	1	4	8	89	12	6.9
chr11:32333307-32333326	1	1	0	0	6	9	4	0	0
chr11:33985910-33985929	0	1	0	0	7	0	6	0	0
chr11:35419603-35419622	1	1	1	0	4	16	18	3	0
chr11:42006591-42006610	1	1	1	0	4	9	11	3	0
chr11:44614985-44615004	0	1	0	0	7	0	8	0	0
chr11:44950126-44950145	1	0	0	0	6	5	0	0	0
chr11:45105580-45105599	1	1	1	0	5	32	64	6	0
chr11:45256902-45256921	0	1	0	0	6	0	4	0	0
chr11:45485904-45485923	1	0	0	0	5	5	0	0	0
chr11:45859832-45859851	0	1	0	0	6	0	6	0	0
chr11:46333087-46333106	0	1	0	0	5	0	3	0	0
chr11:46334099-46334118	0	1	0	0	7	0	4	0	0
chr11:46375384-46375403	0	1	0	0	6	0	4	0	0
chr11:528932-528951	1	1	1	1	4	50	539	37	64.7
chr11:537534-537553	1	1	0	0	4	6	6	0	0
chr11:54587031-54587050	0	1	0	0	4	0	9	0	0
chr11:57460189-57460208	1	0	0	0	7	5	0	0	0
chr11:57476902-57476921	0	1	0	0	6	0	60	0	0
chr11:58896537-58896556	0	1	0	0	4	0	7	0	0
chr11:59054572-59054591	0	1	0	0	4	0	3	0	0
chr11:60925638-60925657	0	1	0	0	5	0	11	0	0
chr11:609596-609615	0	1	0	0	6	0	4	0	0
chr11:61525450-61525469	0	1	0	0	5	0	3	0	0
chr11:62051541-62051560	0	1	0	0	7	0	4	0	0
chr11:62475362-62475381	0	1	0	0	5	0	3	0	0
chr11:62601465-62601484	1	0	0	0	7	7	0	0	0
chr11:62608156-62608175	0	1	0	0	4	0	5	0	0
chr11:64000492-64000511	0	1	0	0	7	0	4	0	0
chr11:64315209-64315228	0	0	1	0	4	0	0	3	0
chr11:64582375-64582394	0	1	0	0	4	0	8	0	0
chr11:64591826-64591845	0	1	0	0	5	0	5	0	0
chr11:64714355-64714374	1	1	1	0	3	4	34	5	0
chr11:64752634-64752653	1	0	0	0	6	10	0	0	0
chr11:64844791-64844810	0	1	0	0	5	0	26	0	0
chr11:65559179-65559198	1	1	1	1	6	15	246	33	24.3
chr11:65890861-65890880	0	1	0	0	5	0	4	0	0
chr11:66313138-66313157	0	1	0	0	6	0	5	0	0
chr11:67433330-67433349	1	0	0	0	5	4	0	0	0
chr11:67613657-67613676	0	1	0	0	6	0	4	0	0
chr11:6769850-6769869	0	1	0	0	6	0	5	0	0
chr11:67712517-67712536	0	1	0	0	6	0	6	0	0
chr11:68016295-68016314	0	1	0	0	4	0	3	0	0
chr11:68155629-68155648	0	1	0	0	5	0	5	0	0
chr11:68957160-68957179	1	0	0	0	4	5	0	0	0
chr11:70074724-70074743	0	1	1	0	5	0	30	6	0
chr11:70255138-70255157	0	1	0	0	4	0	9	0	0
chr11:71369359-71369378	0	1	0	0	6	0	11	0	0
chr11:71472902-71472921	0	1	0	0	6	0	4	0	0
chr11:71543178-71543197	1	1	0	0	4	5	10	0	0
chr11:72036905-72036924	0	1	0	0	7	0	6	0	0
chr11:72365030-72365049	0	1	0	0	5	0	3	0	0
chr11:73330922-73330941	1	1	1	0	4	8	132	17	0
chr11:74937193-74937212	1	1	1	0	6	37	103	23	0
chr11:76582948-76582967	1	0	0	0	7	5	0	0	0
chr11:76934330-76934349	1	0	0	0	7	4	0	0	0
chr11:77837539-77837558	1	0	0	0	5	3	0	0	0
chr11:77933580-77933599	0	1	0	0	7	0	7	0	0
chr11:78416522-78416541	0	1	1	1	5	0	162	29	4.2
chr11:82526813-82526832	1	1	1	0	6	44	72	8	0
chr11:8411955-8411974	1	0	0	0	7	10	0	0	0
chr11:847863-847882	0	1	0	0	5	0	5	0	0
chr11:85903591-85903610	1	1	0	0	4	7	9	0	0
chr11:86065551-86065570	1	0	0	0	7	4	0	0	0
chr11:88148334-88148353	0	1	0	0	7	0	5	0	0
chr11:92621903-92621922	0	1	1	0	5	0	7	4	0
chr11:96878712-96878731	0	1	0	0	5	0	6	0	0
chr11:98667869-98667888	1	1	1	0	5	22	84	6	0
chr12:100002504-100002523	1	0	0	0	5	4	0	0	0
chr12:100395363-100395382	0	1	0	0	5	0	5	0	0
chr12:101324558-101324577	1	1	1	1	3	20	65	17	10.7
chr12:102050209-102050228	0	1	0	0	5	0	3	0	0
chr12:103840797-103840816	1	1	1	1	6	21	619	50	22.9
chr12:104345814-104345833	1	1	1	1	5	59	526	49	25.8
chr12:108655736-108655755	1	0	0	0	7	5	0	0	0
chr12:111300383-111300402	0	1	0	0	6	0	4	0	0
chr12:113497639-113497658	1	1	1	1	4	11	490	42	57.1
chr12:114563196-114563215	0	1	0	0	6	0	5	0	0
chr12:114651487-114651506	1	0	0	0	5	9	0	0	0
chr12:117600071-117600090	1	1	1	0	5	6	43	6	0
chr12:120280239-120280258	0	1	1	0	4	0	32	4	0
chr12:121232185-121232204	1	1	0	0	4	8	5	0	0
chr12:12124628-12124647	0	1	0	0	5	0	31	0	0
chr12:121252891-121252910	1	1	1	0	5	23	327	40	0
chr12:121747246-121747265	0	1	0	0	4	0	3	0	0
chr12:122356994-122357013	0	1	0	0	7	0	6	0	0
chr12:124303835-124303854	1	0	0	0	6	4	0	0	0
chr12:124980557-124980576	1	0	0	0	4	3	0	0	0
chr12:125151573-125151592	0	1	1	0	4	0	5	8	0
chr12:128594099-128594118	1	0	0	0	7	5	0	0	0
chr12:128996464-128996483	1	1	0	0	7	14	7	0	0
chr12:130375416-130375435	1	1	0	1	4	18	13	0	2.6
chr12:130463503-130463522	0	0	1	0	4	0	0	4	0
chr12:130872379-130872398	1	1	1	0	4	15	108	14	0
chr12:131222906-131222925	0	1	1	0	3	0	35	16	0
chr12:132265239-132265258	0	1	0	0	7	0	4	0	0
chr12:132339273-132339292	0	1	0	0	4	0	4	0	0
chr12:13980792-13980811	0	1	1	0	4	0	41	7	0
chr12:14703364-14703383	1	1	1	0	6	11	128	7	0
chr12:14732159-14732178	1	0	0	0	6	4	0	0	0
chr12:1605653-1605672	0	1	0	0	5	0	5	0	0
chr12:19023120-19023139	1	1	1	0	5	10	128	21	0
chr12:1920532-1920551	1	0	0	0	7	6	0	0	0
chr12:21590022-21590041	1	1	1	1	5	18	6	3	3.4
chr12:27391337-27391356	1	1	1	0	5	5	24	8	0
chr12:28118608-28118627	1	0	0	0	5	3	0	0	0
chr12:3287515-3287534	0	1	0	0	5	0	4	0	0
chr12:3316972-3316991	1	1	0	0	3	8	13	0	0
chr12:39809114-39809133	0	1	0	0	5	0	4	0	0
chr12:47623118-47623137	0	1	0	0	6	0	4	0	0
chr12:47651860-47651879	0	1	1	0	4	0	5	16	0
chr12:48641720-48641739	1	0	0	0	7	5	0	0	0
chr12:49630848-49630867	0	1	0	0	5	0	8	0	0
chr12:50070878-50070897	1	0	0	0	5	3	0	0	0
chr12:51278075-51278094	0	1	0	0	6	0	5	0	0
chr12:52121532-52121551	1	1	1	0	3	8	19	8	0
chr12:52434171-52434190	0	1	0	0	6	0	4	0	0
chr12:53059756-53059775	1	1	1	1	4	33	283	32	12.8
chr12:53231904-53231923	0	1	0	0	5	0	5	0	0
chr12:53232965-53232984	0	1	1	0	4	0	13	6	0
chr12:53727206-53727225	0	1	0	0	6	0	4	0	0
chr12:53955739-53955758	0	1	1	0	5	0	9	5	0
chr12:54391495-54391514	0	1	1	0	5	0	18	5	0
chr12:54471-54490	1	1	0	0	5	13	7	0	0
chr12:54583934-54583953	1	1	1	1	4	30	462	54	39.6
chr12:55034152-55034171	1	1	1	1	4	36	68	10	12.5
chr12:55743364-55743383	0	1	0	0	7	0	4	0	0
chr12:56189153-56189172	0	1	0	0	5	0	3	0	0
chr12:57243517-57243536	0	1	0	0	5	0	3	0	0
chr12:62285567-62285586	1	1	0	0	6	4	15	0	0
chr12:7017155-7017174	0	1	0	0	7	0	4	0	0
chr12:75182236-75182255	1	1	1	0	7	38	63	27	0
chr12:76244011-76244030	1	1	0	0	5	3	5	0	0
chr12:81532054-81532073	0	1	0	0	6	0	5	0	0
chr12:8162626-8162645	1	1	0	0	3	3	3	0	0
chr12:8698208-8698227	1	0	0	0	5	6	0	0	0
chr12:90410927-90410946	1	1	1	1	7	41	27	16	8
chr12:9134803-9134822	1	1	1	0	5	38	560	89	0
chr12:9156342-9156361	1	0	0	0	4	4	0	0	0
chr12:92954090-92954109	0	1	0	0	6	0	7	0	0
chr12:96461604-96461623	0	1	0	0	5	0	3	0	0
chr12:97453377-97453396	1	1	0	0	5	3	10	0	0
chr13:105793460-105793479	0	1	0	0	6	0	12	0	0
chr13:110811682-110811701	0	1	0	0	4	0	3	0	0
chr13:111905530-111905549	0	1	0	0	4	0	4	0	0
chr13:114121194-114121213	0	1	1	0	5	0	9	5	0
chr13:27055270-27055289	1	1	1	1	2	24	537	29	42.3
chr13:27251216-27251235	0	1	0	0	5	0	4	0	0
chr13:27992176-27992195	0	0	1	0	4	0	0	3	0
chr13:38687842-38687861	0	1	0	0	5	0	6	0	0
chr13:38688775-38688794	1	1	1	1	3	26	502	61	50.3
chr13:39475872-39475891	0	1	0	0	6	0	6	0	0
chr13:39823234-39823253	0	1	0	0	5	0	4	0	0
chr13:41288356-41288375	0	1	1	0	5	0	4	3	0
chr13:41395819-41395838	1	1	1	0	5	41	608	51	0
chr13:41923515-41923534	0	1	0	0	7	0	6	0	0
chr13:44030825-44030844	0	1	0	0	7	0	4	0	0
chr13:46338131-46338150	0	1	1	0	5	0	11	8	0
chr13:46364487-46364506	1	1	1	0	4	37	21	5	0
chr13:48317515-48317534	1	1	1	0	4	9	23	3	0
chr13:49312936-49312955	1	0	0	0	7	5	0	0	0
chr13:50397002-50397021	1	1	1	0	4	4	14	3	0
chr13:52870601-52870620	0	1	0	0	5	0	3	0	0
chr13:70257114-70257133	0	1	0	0	5	0	4	0	0
chr13:76295045-76295064	1	0	0	0	7	5	0	0	0
chr13:84522456-84522475	1	1	1	0	5	6	18	3	0
chr13:87677758-87677777	1	0	0	0	5	3	0	0	0
chr13:88248734-88248753	1	1	1	1	3	34	1046	78	22.9
chr13:93069348-93069367	0	1	1	0	4	0	11	6	0
chr13:95301134-95301153	0	1	0	0	6	0	9	0	0
chr13:95447989-95448008	1	1	1	0	5	11	62	32	0
chr13:99690111-99690130	1	0	0	0	5	5	0	0	0
chr14:100042530-100042549	0	1	0	0	7	0	5	0	0
chr14:100531616-100531635	1	1	1	0	5	7	136	14	0
chr14:101478696-101478715	1	1	1	1	3	26	96	24	22.4
chr14:104166514-104166533	1	1	0	0	6	5	13	0	0
chr14:104476111-104476130	1	1	0	0	4	8	7	0	0
chr14:105382043-105382062	1	0	0	0	7	6	0	0	0
chr14:105398675-105398694	1	1	1	0	4	9	85	14	0
chr14:19866066-19866085	1	0	0	0	7	4	0	0	0
chr14:21525318-21525337	1	1	1	1	4	14	222	35	58
chr14:21617536-21617555	0	1	1	0	4	0	6	9	0
chr14:23113746-23113765	0	1	0	0	7	0	4	0	0
chr14:23482606-23482625	0	1	1	0	5	0	13	10	0
chr14:24271048-24271067	1	1	1	1	4	26	401	68	2.5
chr14:24394040-24394059	0	1	1	0	5	0	45	9	0
chr14:29928007-29928026	0	1	0	0	4	0	3	0	0
chr14:36657995-36658014	0	1	0	0	6	0	4	0	0
chr14:43605678-43605697	0	1	1	0	4	0	14	9	0
chr14:48267243-48267262	0	1	0	0	6	0	5	0	0
chr14:49241384-49241403	0	1	1	0	5	0	4	3	0
chr14:55942628-55942647	0	1	0	0	5	0	16	0	0
chr14:57836747-57836766	1	0	0	0	6	4	0	0	0
chr14:63329867-63329886	0	0	0	1	3	0	0	0	45.4
chr14:64769162-64769181	0	1	0	0	7	0	5	0	0
chr14:64946963-64946982	0	1	0	0	5	0	23	0	0
chr14:65767418-65767437	0	1	0	0	6	0	4	0	0
chr14:66553863-66553882	1	0	0	0	5	21	0	0	0
chr14:67576413-67576432	0	1	0	0	5	0	3	0	0
chr14:68787539-68787558	0	1	0	0	6	0	4	0	0
chr14:69187188-69187207	0	1	0	0	5	0	5	0	0
chr14:73758516-73758535	0	1	1	0	5	0	25	5	0
chr14:74058795-74058814	1	0	0	0	7	6	0	0	0
chr14:74456662-74456681	1	1	0	0	4	4	51	0	0
chr14:75428638-75428657	1	1	1	0	3	10	19	4	0
chr14:75636474-75636493	1	1	1	0	4	11	83	15	0
chr14:76266063-76266082	1	0	0	0	7	11	0	0	0
chr14:77983989-77984008	1	1	0	0	7	5	6	0	0
chr14:79260491-79260510	0	1	0	0	5	0	5	0	0
chr14:84100058-84100077	1	1	0	0	7	5	7	0	0
chr14:88306670-88306689	1	1	1	1	4	37	330	36	19.5
chr14:92323737-92323756	0	1	0	0	4	0	3	0	0
chr14:92641457-92641476	1	0	0	0	7	26	0	0	0
chr14:95294909-95294928	1	1	1	1	3	14	199	27	16.4
chr14:98820137-98820156	1	1	1	1	4	19	142	34	4.2
chr15:100223252-100223271	0	1	0	0	5	0	3	0	0
chr15:101193550-101193569	1	0	0	0	5	5	0	0	0
chr15:20267715-20267734	0	1	0	0	4	0	3	0	0
chr15:25880384-25880403	0	1	0	1	5	0	43	0	3.1
chr15:26224830-26224849	1	1	1	0	3	7	55	7	0
chr15:27004590-27004609	1	0	0	0	7	4	0	0	0
chr15:27528588-27528607	0	1	0	0	4	0	3	0	0
chr15:29042546-29042565	0	1	0	0	5	0	3	0	0
chr15:29137545-29137564	1	1	1	0	3	8	157	27	0
chr15:29469488-29469507	0	1	0	0	6	0	5	0	0
chr15:33789328-33789347	1	1	1	1	5	26	182	32	30.6
chr15:39877301-39877320	0	1	0	0	6	0	5	0	0
chr15:39894873-39894892	0	1	0	0	7	0	5	0	0
chr15:40752041-40752060	1	1	1	1	2	29	1496	47	61.3
chr15:41240076-41240095	0	1	1	0	3	0	56	5	0
chr15:41462043-41462062	1	0	0	0	4	4	0	0	0
chr15:41511178-41511197	1	1	1	1	4	13	51	21	25
chr15:41552340-41552359	0	1	0	0	5	0	3	0	0
chr15:41883380-41883399	1	1	0	0	5	6	3	0	0
chr15:43076336-43076355	1	0	0	0	7	4	0	0	0
chr15:43267651-43267670	0	1	0	0	6	0	4	0	0
chr15:43287170-43287189	1	0	0	0	5	5	0	0	0
chr15:43309197-43309216	1	1	1	1	4	11	115	20	3.2
chr15:46098445-46098464	1	0	0	0	7	4	0	0	0
chr15:50172499-50172518	1	1	0	0	7	4	4	0	0
chr15:56465015-56465034	1	0	0	0	5	6	0	0	0
chr15:56780854-56780873	0	1	0	0	6	0	5	0	0
chr15:57626209-57626228	1	1	1	0	4	11	17	10	0
chr15:58350350-58350369	0	1	0	0	4	0	6	0	0
chr15:58612631-58612650	1	0	0	0	4	3	0	0	0
chr15:60498346-60498365	1	1	1	1	4	36	760	51	42.6
chr15:65337501-65337520	0	1	0	0	7	0	4	0	0
chr15:66203115-66203134	0	1	0	0	5	0	4	0	0
chr15:66773010-66773029	1	0	0	0	6	5	0	0	0
chr15:68723941-68723960	0	1	0	0	7	0	4	0	0
chr15:70254807-70254826	0	1	1	0	7	0	16	14	0
chr15:70501716-70501735	0	1	0	0	5	0	3	0	0
chr15:71276942-71276961	0	1	0	0	6	0	6	0	0
chr15:71394586-71394605	1	1	1	1	4	76	501	103	39.7
chr15:72827378-72827397	0	1	0	0	5	0	4	0	0
chr15:73430445-73430464	0	1	0	0	5	0	10	0	0
chr15:74727741-74727760	0	1	0	0	6	0	11	0	0
chr15:75022064-75022083	0	1	0	0	6	0	10	0	0
chr15:75339784-75339803	1	1	1	1	3	15	760	74	79.5
chr15:75558885-75558904	0	1	0	0	7	0	4	0	0
chr15:76829152-76829171	1	1	1	1	4	42	383	48	6.6
chr15:77096684-77096703	0	1	1	0	4	0	27	4	0
chr15:77549689-77549708	0	1	0	0	5	0	4	0	0
chr15:77975314-77975333	0	1	0	0	5	0	3	0	0
chr15:79225491-79225510	0	1	0	0	7	0	4	0	0
chr15:80308981-80309000	1	1	1	1	4	35	230	22	50.4
chr15:80647310-80647329	1	0	0	0	7	8	0	0	0
chr15:81951512-81951531	1	0	0	0	4	3	0	0	0
chr15:83372676-83372695	1	1	0	0	4	4	6	0	0
chr15:85021429-85021448	0	1	0	0	5	0	3	0	0
chr15:85256166-85256185	0	1	0	0	5	0	5	0	0
chr15:88523795-88523814	1	0	0	0	7	5	0	0	0
chr15:88687075-88687094	0	1	0	0	5	0	6	0	0
chr15:89152367-89152386	1	1	0	0	7	20	6	0	0
chr15:89647266-89647285	1	0	0	0	5	3	0	0	0
chr15:92091343-92091362	0	1	0	0	6	0	4	0	0
chr15:94844824-94844843	1	0	0	0	6	7	0	0	0
chr15:97961020-97961039	0	1	0	0	6	0	4	0	0
chr15:98330469-98330488	1	0	0	0	7	7	0	0	0
chr15:98590958-98590977	0	1	0	0	5	0	6	0	0
chr15:99257532-99257551	1	0	0	0	5	4	0	0	0
chr15:99475894-99475913	0	1	0	0	4	0	5	0	0
chr16:1022609-1022628	1	1	1	1	4	13	372	57	14.8
chr16:10229062-10229081	1	1	1	0	3	7	25	10	0
chr16:11004311-11004330	0	1	0	0	4	0	6	0	0
chr16:11665395-11665414	0	1	0	0	5	0	3	0	0
chr16:12597652-12597671	1	0	0	0	5	4	0	0	0
chr16:1358393-1358412	0	1	0	0	7	0	4	0	0
chr16:13889427-13889446	1	0	0	0	7	4	0	0	0
chr16:15549049-15549068	1	0	0	0	5	3	0	0	0
chr16:15736035-15736054	0	1	0	0	5	0	4	0	0
chr16:16099337-16099356	1	0	1	0	4	4	0	3	0
chr16:1933214-1933233	0	1	0	0	5	0	4	0	0
chr16:19933791-19933810	1	1	0	0	6	4	4	0	0
chr16:22321974-22321993	0	1	0	0	5	0	5	0	0
chr16:223926-223945	0	1	0	0	5	0	4	0	0
chr16:22679590-22679609	1	1	1	1	4	49	234	22	24.3
chr16:22986841-22986860	1	0	0	0	5	4	0	0	0
chr16:24575405-24575424	1	0	0	0	7	4	0	0	0
chr16:25015163-25015182	0	1	0	0	5	0	4	0	0
chr16:25207080-25207099	0	1	0	0	5	0	8	0	0
chr16:25692460-25692479	0	1	0	0	5	0	3	0	0
chr16:2714538-2714557	1	1	1	0	6	13	162	16	0
chr16:2725443-2725462	0	1	1	0	5	0	4	3	0
chr16:27603541-27603560	1	1	1	0	5	4	36	10	0
chr16:27726816-27726835	0	1	0	0	4	0	8	0	0
chr16:27805190-27805209	0	1	0	0	4	0	5	0	0
chr16:27805675-27805694	0	1	0	0	4	0	3	0	0
chr16:28168877-28168896	0	1	0	0	7	0	4	0	0
chr16:28255644-28255663	1	1	1	1	3	30	423	31	61.8
chr16:28500563-28500582	0	1	0	0	7	0	4	0	0
chr16:287374-287393	0	1	0	0	7	0	4	0	0
chr16:2950563-2950582	0	1	0	0	7	0	4	0	0
chr16:30096233-30096252	0	1	0	0	4	0	12	0	0
chr16:30159049-30159068	1	0	0	0	7	5	0	0	0
chr16:31072815-31072834	1	0	0	0	5	3	0	0	0
chr16:31355814-31355833	0	1	0	0	5	0	3	0	0
chr16:3195909-3195928	0	1	0	0	7	0	5	0	0
chr16:3249565-3249584	0	1	0	0	6	0	4	0	0
chr16:3644299-3644318	0	1	0	0	7	0	4	0	0
chr16:46921512-46921531	1	1	0	0	4	13	20	0	0
chr16:48483489-48483508	0	1	0	0	7	0	13	0	0
chr16:49342381-49342400	0	1	0	0	6	0	5	0	0
chr16:49743782-49743801	1	1	1	1	4	22	87	21	10.3
chr16:50266419-50266438	1	1	1	1	4	32	692	66	64.9
chr16:50268393-50268412	1	0	0	0	6	4	0	0	0
chr16:50300931-50300950	1	1	1	1	4	11	348	58	5.2
chr16:5136909-5136928	1	0	0	0	5	12	0	0	0
chr16:5239985-5240004	0	1	1	0	5	0	8	4	0
chr16:53049309-53049328	0	1	0	0	6	0	4	0	0
chr16:55861743-55861762	1	0	0	0	6	5	0	0	0
chr16:55997992-55998011	0	0	1	0	5	0	0	8	0
chr16:57516331-57516350	1	1	0	0	5	4	11	0	0
chr16:57978022-57978041	0	1	0	0	6	0	6	0	0
chr16:5836186-5836205	0	1	1	0	5	0	14	5	0
chr16:597837-597856	0	1	0	0	7	0	15	0	0
chr16:60182393-60182412	1	1	1	0	5	7	24	6	0
chr16:63175855-63175874	0	1	0	0	7	0	5	0	0
chr16:67538188-67538207	0	1	0	0	5	0	31	0	0
chr16:67708940-67708959	1	1	1	0	5	10	41	9	0
chr16:68397804-68397823	0	1	0	0	7	0	4	0	0
chr16:68410446-68410465	0	1	0	0	7	0	4	0	0
chr16:721421-721440	0	1	0	0	4	0	5	0	0
chr16:73308394-73308413	1	1	1	0	5	18	8	3	0
chr16:74449753-74449772	1	1	1	0	4	3	85	14	0
chr16:74451173-74451192	0	1	0	0	5	0	4	0	0
chr16:75232683-75232702	0	1	0	0	5	0	7	0	0
chr16:75510727-75510746	0	1	0	0	7	0	4	0	0
chr16:75733738-75733757	0	1	0	0	6	0	5	0	0
chr16:7668528-7668547	0	1	0	0	6	0	6	0	0
chr16:78379449-78379468	1	1	1	1	3	8	207	31	4.4
chr16:79331757-79331776	1	1	1	0	5	3	7	8	0
chr16:79896757-79896776	0	1	0	0	5	0	5	0	0
chr16:81774674-81774693	0	1	0	0	4	0	6	0	0
chr16:85093245-85093264	0	1	0	0	5	0	4	0	0
chr16:8509360-8509379	0	1	0	0	7	0	5	0	0
chr16:85657470-85657489	0	1	0	0	6	0	4	0	0
chr16:87487498-87487517	1	1	1	0	3	4	34	8	0
chr16:87735006-87735025	0	1	0	0	5	0	4	0	0
chr16:88298135-88298154	0	1	0	0	6	0	8	0	0
chr16:88649709-88649728	1	1	1	1	4	32	98	17	16.7
chr16:88924023-88924042	1	1	0	0	5	10	19	0	0
chr16:88930603-88930622	1	1	1	0	5	6	87	19	0
chr16:89433822-89433841	1	1	0	0	4	4	5	0	0
chr16:89642091-89642110	1	1	1	0	4	6	147	19	0
chr16:9435981-9436000	0	1	0	0	4	0	3	0	0
chr16:979961-979980	1	1	1	1	4	6	148	32	4.9
chr16:9850186-9850205	0	1	0	0	6	0	6	0	0
chr17:10638312-10638331	1	0	0	0	6	20	0	0	0
chr17:1104574-1104593	1	1	1	0	4	11	40	3	0
chr17:11990747-11990766	0	1	0	0	4	0	5	0	0
chr17:1271639-1271658	0	1	0	0	5	0	4	0	0
chr17:13906596-13906615	0	1	0	0	6	0	4	0	0
chr17:16145255-16145274	1	0	0	0	7	6	0	0	0
chr17:16415493-16415512	0	1	0	0	7	0	5	0	0
chr17:16857089-16857108	0	1	0	0	4	0	7	0	0
chr17:169000-169019	0	1	1	0	5	0	5	3	0
chr17:17067608-17067627	1	1	0	0	4	51	60	0	0
chr17:17079055-17079074	1	1	1	1	5	31	1562	57	49.5
chr17:17800807-17800826	0	1	0	0	5	0	5	0	0
chr17:17869046-17869065	0	1	0	0	5	0	5	0	0
chr17:18239723-18239742	1	0	0	0	6	5	0	0	0
chr17:2379811-2379830	0	1	1	0	5	0	20	3	0
chr17:2399013-2399032	0	1	0	0	6	0	11	0	0
chr17:2695851-2695870	1	0	0	0	6	4	0	0	0
chr17:27408114-27408133	1	1	1	1	4	15	145	33	13.1
chr17:27582841-27582860	0	1	0	0	5	0	5	0	0
chr17:28995746-28995765	1	0	0	0	5	4	0	0	0
chr17:29010360-29010379	0	1	0	0	7	0	4	0	0
chr17:29019853-29019872	1	0	0	0	4	5	0	0	0
chr17:29180110-29180129	0	1	0	0	7	0	9	0	0
chr17:29390833-29390852	0	1	0	0	6	0	6	0	0
chr17:3010622-3010641	1	0	0	0	7	8	0	0	0
chr17:31446513-31446532	0	1	0	0	7	0	4	0	0
chr17:32000273-32000292	1	0	0	0	5	8	0	0	0
chr17:326508-326527	1	1	1	1	3	42	2972	66	5
chr17:33463770-33463789	1	1	1	1	5	12	623	64	11.2
chr17:3544545-3544564	0	1	0	0	4	0	3	0	0
chr17:3564650-3564669	0	1	0	0	7	0	7	0	0
chr17:35878397-35878416	0	1	0	0	5	0	7	0	0
chr17:36658494-36658513	1	0	1	0	5	3	0	4	0
chr17:36935969-36935988	1	0	0	0	6	7	0	0	0
chr17:37076631-37076650	0	1	0	0	5	0	5	0	0
chr17:38338618-38338637	1	0	0	0	5	24	0	0	0
chr17:38552541-38552560	0	1	0	0	4	0	17	0	0
chr17:39150670-39150689	0	1	0	0	4	0	17	0	0
chr17:39571206-39571225	0	1	0	0	5	0	3	0	0
chr17:39627288-39627307	0	1	0	0	5	0	8	0	0
chr17:39927256-39927275	0	1	0	0	6	0	4	0	0
chr17:39952714-39952733	0	1	0	0	4	0	13	0	0
chr17:40322193-40322212	1	1	1	1	4	9	72	15	12.1
chr17:41460921-41460940	0	1	0	0	6	0	5	0	0
chr17:41728416-41728435	0	1	0	0	7	0	6	0	0
chr17:42541603-42541622	0	0	0	1	8	0	0	0	32.6
chr17:42745014-42745033	0	1	0	0	6	0	7	0	0
chr17:42789070-42789089	1	1	1	0	6	5	58	9	0
chr17:43427229-43427248	0	1	0	0	6	0	7	0	0
chr17:43713574-43713593	0	1	0	0	6	0	4	0	0
chr17:44075232-44075251	1	1	1	1	4	20	409	31	19.1
chr17:44308571-44308590	1	0	0	0	5	4	0	0	0
chr17:45138266-45138285	0	1	0	0	4	0	3	0	0
chr17:45222011-45222030	1	1	1	0	4	7	73	5	0
chr17:45229054-45229073	0	1	0	0	6	0	6	0	0
chr17:4539292-4539311	0	1	0	0	6	0	4	0	0
chr17:46253391-46253410	0	1	0	0	7	0	4	0	0
chr17:49048899-49048918	1	1	0	0	7	12	5	0	0
chr17:49504053-49504072	1	0	0	0	4	4	0	0	0
chr17:49987852-49987871	1	1	1	0	4	20	98	8	0
chr17:53688044-53688063	1	0	0	0	7	6	0	0	0
chr17:53950672-53950691	0	1	1	0	5	0	31	5	0
chr17:54969203-54969222	1	0	0	0	6	12	0	0	0
chr17:56539551-56539570	1	0	0	0	6	4	0	0	0
chr17:5699173-5699192	1	1	0	0	5	5	5	0	0
chr17:57126431-57126450	1	1	1	0	5	8	55	12	0
chr17:57955647-57955666	0	1	1	0	5	0	10	9	0
chr17:61411176-61411195	1	0	0	0	6	13	0	0	0
chr17:61444184-61444203	1	0	0	0	7	5	0	0	0
chr17:63389418-63389437	0	1	0	0	5	0	3	0	0
chr17:65056668-65056687	0	1	0	0	5	0	4	0	0
chr17:655126-655145	0	1	0	0	5	0	8	0	0
chr17:65537604-65537623	1	1	1	0	4	5	48	5	0
chr17:66548742-66548761	1	1	1	1	3	35	120	21	7.6
chr17:69196655-69196674	0	1	0	0	7	0	7	0	0
chr17:71522975-71522994	1	1	1	1	4	58	456	67	25.3
chr17:72440768-72440787	0	1	0	0	6	0	6	0	0
chr17:72627189-72627208	0	1	0	0	5	0	12	0	0
chr17:73231949-73231968	1	1	1	0	7	5	94	16	0
chr17:73394266-73394285	1	0	0	0	6	6	0	0	0
chr17:73489394-73489413	1	0	0	0	6	13	0	0	0
chr17:7353494-7353513	1	0	0	0	5	4	0	0	0
chr17:73596117-73596136	1	0	0	0	7	4	0	0	0
chr17:7415928-7415947	0	1	0	0	5	0	3	0	0
chr17:74254980-74254999	1	1	1	0	3	9	40	6	0
chr17:74444113-74444132	1	1	0	0	4	7	3	0	0
chr17:75237926-75237945	0	1	0	0	5	0	4	0	0
chr17:75431587-75431606	0	1	0	0	6	0	5	0	0
chr17:75505070-75505089	1	1	1	1	6	18	442	47	17
chr17:76009907-76009926	0	1	1	0	4	0	13	5	0
chr17:76370490-76370509	1	1	0	0	5	8	5	0	0
chr17:77171372-77171391	0	1	0	0	4	0	25	0	0
chr17:77266523-77266542	0	1	0	0	7	0	46	0	0
chr17:77329232-77329251	1	1	1	1	4	27	232	28	19.7
chr17:77382401-77382420	0	1	0	0	4	0	4	0	0
chr17:77433195-77433214	1	1	1	1	4	35	938	52	22.6
chr17:78135258-78135277	0	1	0	0	6	0	4	0	0
chr17:78280226-78280245	0	1	0	0	5	0	4	0	0
chr17:78541896-78541915	0	1	0	0	6	0	5	0	0
chr17:79361497-79361516	1	1	0	0	4	4	17	0	0
chr17:7939497-7939516	1	1	1	0	6	25	19	4	0
chr17:79595124-79595143	0	1	0	0	6	0	4	0	0
chr17:80050087-80050106	1	1	1	0	5	3	35	22	0
chr17:80246407-80246426	0	1	0	0	7	0	6	0	0
chr17:80359124-80359143	1	1	1	0	6	10	31	6	0
chr17:80439332-80439351	1	1	1	0	4	31	91	17	0
chr17:80788183-80788202	1	0	0	0	7	4	0	0	0
chr17:80874557-80874576	0	1	0	0	6	0	22	0	0
chr17:81164721-81164740	0	1	0	0	6	0	4	0	0
chr17:81393282-81393301	0	1	0	0	5	0	3	0	0
chr17:81408322-81408341	0	1	0	0	6	0	4	0	0
chr17:81444172-81444191	0	1	0	0	5	0	3	0	0
chr17:81537162-81537181	1	1	0	0	3	25	11	0	0
chr17:82091585-82091604	1	0	0	0	5	8	0	0	0
chr17:82322479-82322498	0	1	0	0	5	0	4	0	0
chr17:82454074-82454093	1	0	0	0	7	6	0	0	0
chr17:8405601-8405620	1	1	0	0	5	16	5	0	0
chr17:8830801-8830820	0	1	0	0	5	0	4	0	0
chr17:9481661-9481680	0	1	0	0	5	0	8	0	0
chr18:10250440-10250459	0	1	0	0	6	0	5	0	0
chr18:14058180-14058199	0	1	0	0	7	0	4	0	0
chr18:1764350-1764369	1	1	1	0	3	4	13	3	0
chr18:23107783-23107802	0	1	0	0	6	0	4	0	0
chr18:25016354-25016373	1	1	1	0	5	14	52	14	0
chr18:26851374-26851393	1	0	0	0	5	15	0	0	0
chr18:33148066-33148085	1	0	0	0	7	5	0	0	0
chr18:3450114-3450133	1	0	0	0	6	5	0	0	0
chr18:35132918-35132937	0	1	0	0	5	0	5	0	0
chr18:37746891-37746910	1	0	0	0	4	3	0	0	0
chr18:39614591-39614610	1	1	1	1	2	41	413	45	55.8
chr18:42796241-42796260	0	1	0	0	5	0	3	0	0
chr18:44439197-44439216	0	0	1	0	5	0	0	3	0
chr18:45565414-45565433	0	1	0	0	7	0	4	0	0
chr18:46680329-46680348	0	1	0	0	4	0	3	0	0
chr18:54231158-54231177	0	0	1	0	5	0	0	9	0
chr18:58413777-58413796	1	1	1	0	4	22	128	14	0
chr18:58534960-58534979	0	1	0	0	5	0	5	0	0
chr18:62303120-62303139	0	1	0	0	6	0	5	0	0
chr18:62475340-62475359	0	1	0	0	4	0	6	0	0
chr18:62979359-62979378	1	1	1	1	5	16	88	6	14.3
chr18:63138200-63138219	1	1	0	1	7	7	44	0	2.8
chr18:6626055-6626074	0	1	0	0	5	0	4	0	0
chr18:73558936-73558955	1	1	1	0	5	6	28	5	0
chr18:76362345-76362364	0	1	0	0	7	0	4	0	0
chr18:77548934-77548953	1	1	1	1	4	21	77	26	8.1
chr18:77900367-77900386	0	1	0	0	6	0	4	0	0
chr18:78911403-78911422	1	0	0	0	4	3	0	0	0
chr18:79406830-79406849	0	1	1	0	4	0	55	11	0
chr18:79902880-79902899	0	1	0	0	7	0	4	0	0
chr18:8027873-8027892	0	1	0	0	5	0	3	0	0
chr18:8116479-8116498	0	1	0	0	7	0	4	0	0
chr18:8334506-8334525	0	1	0	0	5	0	7	0	0
chr18:9526043-9526062	1	0	0	0	5	3	0	0	0
chr19:10119976-10119995	1	1	0	0	6	41	42	0	0
chr19:1078012-1078031	1	0	0	0	5	5	0	0	0
chr19:11197629-11197648	1	0	0	0	5	3	0	0	0
chr19:11197845-11197864	0	1	0	0	4	0	3	0	0
chr19:1161448-1161467	0	1	0	0	4	0	4	0	0
chr19:1161494-1161513	0	1	0	0	4	0	6	0	0
chr19:12192490-12192509	1	1	1	0	4	16	69	6	0
chr19:12440881-12440900	1	0	0	0	7	13	0	0	0
chr19:1254918-1254937	1	1	0	0	3	3	8	0	0
chr19:12839050-12839069	0	1	0	0	4	0	5	0	0
chr19:1295071-1295090	1	1	1	1	3	23	948	53	47.5
chr19:13036101-13036120	1	1	1	0	4	8	19	13	0
chr19:13773503-13773522	0	1	0	0	6	0	4	0	0
chr19:14080863-14080882	1	0	0	0	7	14	0	0	0
chr19:15191722-15191741	0	0	1	0	4	0	0	8	0
chr19:1529757-1529776	1	1	1	0	6	8	5	5	0
chr19:1700650-1700669	1	0	0	0	5	4	0	0	0
chr19:17610669-17610688	0	1	0	0	6	0	6	0	0
chr19:18165655-18165674	0	1	0	0	6	0	5	0	0
chr19:18434201-18434220	0	1	0	0	6	0	6	0	0
chr19:18790218-18790237	0	1	0	0	6	0	4	0	0
chr19:18790846-18790865	0	1	0	0	6	0	4	0	0
chr19:18991490-18991509	1	1	0	0	5	26	4	0	0
chr19:19064002-19064021	1	0	0	0	5	6	0	0	0
chr19:20064891-20064910	0	1	0	0	7	0	4	0	0
chr19:20953068-20953087	1	0	0	0	7	5	0	0	0
chr19:21614647-21614666	1	0	0	0	7	4	0	0	0
chr19:22104803-22104822	1	0	0	0	7	5	0	0	0
chr19:2433984-2434003	1	1	0	0	5	5	3	0	0
chr19:2474642-2474661	1	1	1	0	7	33	108	9	0
chr19:28572370-28572389	0	1	0	0	6	0	5	0	0
chr19:3036505-3036524	0	1	0	0	3	0	10	0	0
chr19:30720117-30720136	0	1	1	0	4	0	14	7	0
chr19:3098282-3098301	0	1	0	0	6	0	5	0	0
chr19:32345977-32345996	1	1	1	1	4	24	89	22	12.4
chr19:325494-325513	1	0	0	0	5	5	0	0	0
chr19:32676659-32676678	1	1	1	0	6	13	39	9	0
chr19:32891172-32891191	1	1	1	1	2	41	664	134	50.3
chr19:33227279-33227298	0	1	0	0	3	0	3	0	0
chr19:33237416-33237435	0	1	0	0	4	0	7	0	0
chr19:33290463-33290482	1	0	0	0	4	13	0	0	0
chr19:34393178-34393197	1	0	0	0	5	7	0	0	0
chr19:34505177-34505196	1	1	1	0	4	3	10	3	0
chr19:35254574-35254593	1	1	1	0	3	14	6	3	0
chr19:36573231-36573250	0	1	0	0	7	0	4	0	0
chr19:38028057-38028076	0	1	0	0	6	0	4	0	0
chr19:38125543-38125562	1	1	1	1	3	21	1276	108	41.6
chr19:38408617-38408636	0	1	0	0	6	0	6	0	0
chr19:38595888-38595907	1	1	0	0	4	5	3	0	0
chr19:39111526-39111545	0	0	1	0	4	0	0	7	0
chr19:39116630-39116649	0	1	0	0	7	0	5	0	0
chr19:39265628-39265647	0	1	1	0	5	0	18	7	0
chr19:40256294-40256313	1	0	0	0	5	3	0	0	0
chr19:40395591-40395610	1	0	0	0	5	3	0	0	0
chr19:40512730-40512749	1	1	1	0	4	4	13	6	0
chr19:40714617-40714636	1	1	1	1	3	22	475	62	44
chr19:41945619-41945638	1	1	1	0	5	8	192	27	0
chr19:42286643-42286662	0	1	0	0	5	0	3	0	0
chr19:42349721-42349740	0	1	1	0	5	0	3	9	0
chr19:43700925-43700944	0	0	1	0	4	0	0	3	0
chr19:45293852-45293871	1	0	0	0	7	4	0	0	0
chr19:45872765-45872784	0	1	0	0	4	0	12	0	0
chr19:46383914-46383933	1	1	1	1	4	44	599	55	31.6
chr19:46721181-46721200	1	0	0	0	4	6	0	0	0
chr19:47608664-47608683	1	1	0	0	4	4	10	0	0
chr19:48045055-48045074	0	1	0	0	5	0	5	0	0
chr19:48965754-48965773	0	1	0	0	7	0	4	0	0
chr19:49120231-49120250	1	0	0	0	5	10	0	0	0
chr19:49836264-49836283	1	0	0	0	6	4	0	0	0
chr19:50292272-50292291	0	1	0	0	5	0	4	0	0
chr19:50500234-50500253	0	1	1	0	5	0	43	11	0
chr19:50639753-50639772	0	1	0	0	5	0	3	0	0
chr19:51082944-51082963	1	1	1	0	4	9	27	6	0
chr19:5136637-5136656	0	1	0	0	7	0	5	0	0
chr19:52676337-52676356	1	1	0	0	7	7	10	0	0
chr19:52721323-52721342	1	1	0	0	7	6	5	0	0
chr19:54121787-54121806	1	0	0	0	5	4	0	0	0
chr19:54796684-54796703	0	1	0	0	6	0	4	0	0
chr19:54885822-54885841	1	1	1	0	5	29	497	33	0
chr19:55034969-55034988	1	0	0	0	6	11	0	0	0
chr19:55063005-55063024	0	1	0	0	7	0	6	0	0
chr19:55086647-55086666	1	0	0	0	7	16	0	0	0
chr19:55452718-55452737	1	0	0	0	7	5	0	0	0
chr19:55482229-55482248	0	1	0	0	5	0	3	0	0
chr19:55536016-55536035	0	1	0	0	5	0	4	0	0
chr19:55614485-55614504	1	1	1	1	3	92	875	22	37.6
chr19:56252991-56253010	0	1	0	0	5	0	5	0	0
chr19:56307305-56307324	1	1	1	0	5	72	276	30	0
chr19:56365142-56365161	0	1	0	0	6	0	4	0	0
chr19:5712992-5713011	1	1	1	0	5	15	93	12	0
chr19:57318821-57318840	1	1	1	0	5	14	177	20	0
chr19:58304563-58304582	1	0	0	0	6	4	0	0	0
chr19:6346723-6346742	1	1	1	0	5	33	58	9	0
chr19:6483477-6483496	0	1	0	0	5	0	8	0	0
chr19:6754304-6754323	0	1	0	0	5	0	23	0	0
chr19:6861878-6861897	0	1	0	0	7	0	6	0	0
chr19:8692117-8692136	0	1	1	0	4	0	41	7	0
chr19:871250-871269	0	1	0	0	6	0	7	0	0
chr19:878082-878101	0	1	0	0	4	0	4	0	0
chr2:100259484-100259503	0	1	0	0	6	0	4	0	0
chr2:100321811-100321830	0	1	1	0	4	0	115	11	0
chr2:10103289-10103308	1	1	1	0	4	3	8	7	0
chr2:103089318-103089337	0	1	0	0	5	0	4	0	0
chr2:105971914-105971933	1	0	0	0	6	4	0	0	0
chr2:108283729-108283748	0	1	0	0	6	0	6	0	0
chr2:10905586-10905605	1	0	0	0	4	5	0	0	0
chr2:109399765-109399784	0	1	0	0	5	0	4	0	0
chr2:11043542-11043561	0	1	0	0	6	0	4	0	0
chr2:111893627-111893646	0	1	0	0	6	0	4	0	0
chr2:111905003-111905022	0	1	1	0	4	0	22	6	0
chr2:11588943-11588962	0	1	1	0	4	0	26	5	0
chr2:120115489-120115508	1	0	0	0	5	4	0	0	0
chr2:120874812-120874831	1	0	0	0	5	5	0	0	0
chr2:122531953-122531972	1	1	1	0	6	28	18	7	0
chr2:126916860-126916879	1	0	0	0	6	7	0	0	0
chr2:127422229-127422248	0	1	0	0	5	0	9	0	0
chr2:127701540-127701559	1	0	0	0	6	4	0	0	0
chr2:128442195-128442214	1	0	0	0	5	3	0	0	0
chr2:128624454-128624473	0	1	1	0	5	0	12	3	0
chr2:13092310-13092329	1	1	0	0	5	10	5	0	0
chr2:134063768-134063787	1	1	0	0	7	4	4	0	0
chr2:140630819-140630838	0	1	0	0	6	0	5	0	0
chr2:14099553-14099572	0	1	0	0	4	0	6	0	0
chr2:144548965-144548984	0	1	0	0	5	0	5	0	0
chr2:148644918-148644937	0	1	1	1	4	0	165	21	13.1
chr2:148645708-148645727	0	1	0	0	5	0	3	0	0
chr2:149029693-149029712	1	0	0	0	7	8	0	0	0
chr2:149356510-149356529	0	1	0	0	5	0	5	0	0
chr2:151971398-151971417	1	1	1	1	3	30	748	45	25.2
chr2:156436012-156436031	0	1	0	0	7	0	4	0	0
chr2:171626886-171626905	0	1	0	0	6	0	4	0	0
chr2:171774426-171774445	1	1	0	0	7	4	4	0	0
chr2:171928173-171928192	1	1	0	0	6	8	6	0	0
chr2:171970806-171970825	0	1	0	0	6	0	6	0	0
chr2:172847553-172847572	0	1	0	0	7	0	4	0	0
chr2:189653307-189653326	1	0	0	0	7	4	0	0	0
chr2:190504-190523	0	1	0	0	7	0	5	0	0
chr2:191466985-191467004	0	1	1	0	6	0	22	10	0
chr2:192893836-192893855	1	0	0	0	7	5	0	0	0
chr2:193478421-193478440	0	1	0	0	5	0	4	0	0
chr2:201116905-201116924	0	1	0	0	4	0	8	0	0
chr2:201678709-201678728	1	1	0	0	4	4	3	0	0
chr2:202238265-202238284	1	1	1	0	6	6	10	10	0
chr2:202715724-202715743	0	1	0	0	7	0	7	0	0
chr2:202832624-202832643	0	1	0	0	4	0	4	0	0
chr2:204560812-204560831	0	1	0	0	4	0	5	0	0
chr2:205702845-205702864	0	1	0	0	7	0	4	0	0
chr2:205745853-205745872	0	1	0	0	5	0	3	0	0
chr2:208557048-208557067	0	1	0	0	5	0	9	0	0
chr2:20984753-20984772	1	1	0	0	5	3	3	0	0
chr2:211785389-211785408	1	0	0	0	5	12	0	0	0
chr2:212935377-212935396	1	1	1	0	5	20	136	31	0
chr2:215163902-215163921	1	0	0	0	7	4	0	0	0
chr2:216509834-216509853	1	0	0	0	5	3	0	0	0
chr2:218016130-218016149	1	0	0	0	6	13	0	0	0
chr2:219287796-219287815	0	1	0	0	5	0	5	0	0
chr2:219441579-219441598	0	1	0	0	5	0	6	0	0
chr2:222278290-222278309	1	1	0	0	6	4	9	0	0
chr2:2272904-2272923	0	1	0	0	5	0	4	0	0
chr2:230445310-230445329	0	1	0	0	7	0	5	0	0
chr2:231386284-231386303	0	1	0	0	6	0	5	0	0
chr2:231971079-231971098	0	1	0	0	5	0	3	0	0
chr2:232552498-232552517	1	0	0	0	7	4	0	0	0
chr2:236771914-236771933	1	1	1	0	4	4	17	3	0
chr2:237156449-237156468	1	1	1	0	5	26	6	3	0
chr2:237467197-237467216	1	1	0	0	5	20	4	0	0
chr2:237700796-237700815	0	1	1	0	3	0	34	3	0
chr2:237961322-237961341	1	1	0	0	5	6	8	0	0
chr2:239054021-239054040	0	1	0	0	5	0	3	0	0
chr2:239462722-239462741	0	1	0	0	5	0	13	0	0
chr2:239513935-239513954	0	1	0	0	4	0	13	0	0
chr2:239610948-239610967	0	1	0	0	5	0	6	0	0
chr2:239655929-239655948	1	1	1	0	4	19	175	19	0
chr2:24023350-24023369	0	1	0	0	4	0	4	0	0
chr2:240494240-240494259	1	1	1	0	5	8	11	3	0
chr2:240701434-240701453	1	1	1	1	3	28	528	33	40.7
chr2:240897563-240897582	0	1	0	0	5	0	21	0	0
chr2:241443193-241443212	0	0	1	0	5	0	0	6	0
chr2:241651959-241651978	1	1	1	0	5	31	88	13	0
chr2:242062152-242062171	1	0	0	0	7	10	0	0	0
chr2:24491767-24491786	1	0	0	0	6	6	0	0	0
chr2:25125595-25125614	1	1	1	1	2	26	856	39	38.4
chr2:25955567-25955586	1	0	0	0	5	4	0	0	0
chr2:26644410-26644429	0	1	1	0	4	0	36	10	0
chr2:26981334-26981353	1	1	0	0	5	6	5	0	0
chr2:29232402-29232421	1	1	0	0	5	4	3	0	0
chr2:29290926-29290945	1	0	0	0	5	12	0	0	0
chr2:32106170-32106189	0	1	0	0	4	0	7	0	0
chr2:32504006-32504025	0	1	0	0	5	0	12	0	0
chr2:34287517-34287536	1	1	0	0	6	7	4	0	0
chr2:3562784-3562803	1	1	1	1	5	22	84	16	8.6
chr2:3636172-3636191	0	1	0	0	4	0	29	0	0
chr2:41885817-41885836	1	0	0	0	6	18	0	0	0
chr2:42335689-42335708	1	0	0	0	7	14	0	0	0
chr2:42759933-42759952	0	1	0	0	5	0	7	0	0
chr2:42831397-42831416	0	1	1	0	6	0	14	6	0
chr2:45020262-45020281	1	1	1	1	4	22	355	35	14.3
chr2:46166392-46166411	0	1	0	0	7	0	4	0	0
chr2:46296399-46296418	0	1	0	0	5	0	3	0	0
chr2:48036904-48036923	1	0	0	0	5	4	0	0	0
chr2:48615115-48615134	0	1	0	0	7	0	4	0	0
chr2:50411382-50411401	0	1	0	0	7	0	4	0	0
chr2:53720325-53720344	0	1	0	0	7	0	5	0	0
chr2:55160682-55160701	1	0	0	0	6	4	0	0	0
chr2:57385597-57385616	0	1	0	0	5	0	3	0	0
chr2:57684955-57684974	0	1	0	0	5	0	7	0	0
chr2:58785324-58785343	1	1	1	1	4	4	349	54	3.3
chr2:60739449-60739468	1	0	0	0	7	5	0	0	0
chr2:61407825-61407844	1	1	1	0	4	4	51	13	0
chr2:65248111-65248130	1	0	0	0	7	4	0	0	0
chr2:65432572-65432591	1	0	0	0	6	10	0	0	0
chr2:65750870-65750889	0	1	0	0	4	0	7	0	0
chr2:6821108-6821127	1	1	1	1	4	31	436	48	20.1
chr2:68482910-68482929	1	0	0	0	5	11	0	0	0
chr2:69976776-69976795	0	1	0	0	5	0	30	0	0
chr2:7007961-7007980	1	1	0	0	6	6	18	0	0
chr2:7088580-7088599	1	1	1	0	6	4	47	15	0
chr2:71558907-71558926	1	1	0	1	5	8	41	0	5.8
chr2:73045526-73045545	0	1	0	0	6	0	11	0	0
chr2:73852648-73852667	0	1	0	0	7	0	4	0	0
chr2:74370693-74370712	1	0	1	0	4	5	0	3	0
chr2:78808189-78808208	0	1	0	0	6	0	4	0	0
chr2:82541298-82541317	0	1	0	0	4	0	5	0	0
chr2:83836459-83836478	0	1	0	0	7	0	5	0	0
chr2:83954899-83954918	1	1	0	0	4	4	3	0	0
chr2:8677007-8677026	1	1	1	1	4	21	268	31	20.7
chr2:88129568-88129587	0	1	0	0	4	0	5	0	0
chr2:8938549-8938568	0	1	0	0	5	0	11	0	0
chr2:91478467-91478486	0	1	0	0	7	0	6	0	0
chr2:91980147-91980166	0	1	0	0	5	0	3	0	0
chr2:95330051-95330070	1	1	1	0	5	33	73	14	0
chr2:96083778-96083797	0	1	1	0	5	0	4	3	0
chr2:96161059-96161078	1	1	1	0	5	5	20	7	0
chr2:9630690-9630709	1	0	0	0	5	19	0	0	0
chr2:96652470-96652489	0	1	0	0	5	0	5	0	0
chr2:97714840-97714859	0	1	0	0	5	0	4	0	0
chr2:97761857-97761876	0	1	0	0	5	0	14	0	0
chr2:98021516-98021535	1	1	1	0	4	8	39	4	0
chr2:99955914-99955933	1	1	1	0	5	21	25	6	0
chr20:11463834-11463853	1	1	1	0	5	8	7	8	0
chr20:1171207-1171226	1	1	1	1	2	37	801	63	49.7
chr20:15296133-15296152	0	1	0	0	6	0	4	0	0
chr20:19639578-19639597	1	1	1	1	3	28	147	17	3.1
chr20:21303377-21303396	1	1	0	0	7	16	23	0	0
chr20:22824773-22824792	1	1	1	1	5	28	172	39	31.9
chr20:23328203-23328222	0	1	0	0	7	0	4	0	0
chr20:24395404-24395423	1	1	1	1	4	36	226	43	39.4
chr20:25508487-25508506	0	1	0	0	5	0	6	0	0
chr20:29405947-29405966	0	1	0	0	6	0	8	0	0
chr20:3032316-3032335	1	1	1	0	3	15	19	4	0
chr20:31635276-31635295	0	1	0	0	5	0	3	0	0
chr20:31938588-31938607	1	0	0	0	7	9	0	0	0
chr20:325859-325878	1	1	1	0	5	35	26	5	0
chr20:32761950-32761969	1	1	1	1	0	36	3853	186	46.5
chr20:33701125-33701144	1	0	0	0	7	4	0	0	0
chr20:34999065-34999084	0	1	0	0	2	0	5	0	0
chr20:35497775-35497794	0	1	0	0	5	0	10	0	0
chr20:36340145-36340164	0	1	0	0	7	0	4	0	0
chr20:3668400-3668419	0	1	1	0	5	0	34	7	0
chr20:38432787-38432806	1	0	0	0	6	12	0	0	0
chr20:38432938-38432957	1	0	0	0	6	5	0	0	0
chr20:38842697-38842716	1	1	1	1	4	41	505	27	40.3
chr20:40944410-40944429	0	1	0	0	4	0	8	0	0
chr20:43338672-43338691	1	0	0	0	7	5	0	0	0
chr20:43416392-43416411	1	0	0	0	6	4	0	0	0
chr20:46032436-46032455	1	1	0	0	5	8	15	0	0
chr20:46714355-46714374	1	1	1	1	2	32	424	50	36.3
chr20:4784914-4784933	0	1	1	0	4	0	7	4	0
chr20:51220798-51220817	0	1	0	0	4	0	3	0	0
chr20:51819894-51819913	1	1	1	0	3	6	66	12	0
chr20:53899244-53899263	0	1	0	0	5	0	6	0	0
chr20:5452655-5452674	1	0	0	0	7	5	0	0	0
chr20:55106148-55106167	0	1	0	0	4	0	4	0	0
chr20:56664510-56664529	0	1	0	0	5	0	7	0	0
chr20:57434277-57434296	1	0	0	0	5	3	0	0	0
chr20:57672691-57672710	0	1	0	0	6	0	4	0	0
chr20:57716002-57716021	0	1	0	0	7	0	8	0	0
chr20:57808959-57808978	0	1	0	0	5	0	8	0	0
chr20:58092955-58092974	1	1	1	1	4	28	25	14	4.4
chr20:58228347-58228366	1	0	0	0	6	8	0	0	0
chr20:58414867-58414886	1	0	0	0	7	4	0	0	0
chr20:58927218-58927237	0	1	0	0	5	0	6	0	0
chr20:59343183-59343202	1	1	1	0	4	6	87	17	0
chr20:61435490-61435509	1	1	1	1	3	54	1668	130	44.9
chr20:61505481-61505500	1	1	1	1	4	48	604	44	45.3
chr20:61599498-61599517	1	1	1	1	4	21	292	31	9.9
chr20:62320612-62320631	1	1	1	1	3	22	812	66	64.3
chr20:62468498-62468517	1	1	1	0	6	19	21	6	0
chr20:62474198-62474217	1	1	0	0	5	9	24	0	0
chr20:63179384-63179403	1	1	1	1	3	22	369	39	35.2
chr20:63217286-63217305	0	1	0	0	5	0	3	0	0
chr20:63358162-63358181	1	1	1	1	4	4	136	39	6.8
chr20:63445275-63445294	1	1	1	0	4	5	34	6	0
chr20:63521268-63521287	0	1	0	0	5	0	7	0	0
chr20:63562373-63562392	1	1	0	0	6	15	13	0	0
chr20:63574401-63574420	1	0	0	0	6	6	0	0	0
chr20:8213468-8213487	0	1	0	0	4	0	5	0	0
chr20:821997-822016	0	1	0	0	7	0	9	0	0
chr20:8724054-8724073	1	0	0	0	5	6	0	0	0
chr21:14060502-14060521	1	1	1	0	4	30	59	6	0
chr21:14173758-14173777	1	0	0	0	5	7	0	0	0
chr21:16563987-16564006	0	1	0	0	4	0	5	0	0
chr21:17101485-17101504	0	1	0	0	7	0	4	0	0
chr21:18487829-18487848	0	1	0	0	7	0	5	0	0
chr21:20241635-20241654	1	0	0	0	5	5	0	0	0
chr21:22521191-22521210	0	1	0	0	7	0	9	0	0
chr21:23570677-23570696	1	1	0	0	5	5	5	0	0
chr21:31258335-31258354	0	1	1	0	5	0	78	22	0
chr21:31551253-31551272	1	0	0	0	5	6	0	0	0
chr21:34912194-34912213	0	1	0	0	5	0	5	0	0
chr21:35081120-35081139	1	1	1	1	5	36	27	24	15.5
chr21:35958291-35958310	0	1	0	0	6	0	13	0	0
chr21:36392854-36392873	1	1	0	0	7	4	5	0	0
chr21:36990297-36990316	0	1	0	0	6	0	4	0	0
chr21:37673325-37673344	0	1	0	0	5	0	3	0	0
chr21:38830910-38830929	1	1	1	0	5	5	48	42	0
chr21:40196263-40196282	0	1	0	0	5	0	3	0	0
chr21:40897360-40897379	0	1	0	0	5	0	4	0	0
chr21:41836408-41836427	0	1	0	0	4	0	11	0	0
chr21:42291343-42291362	0	1	0	0	6	0	4	0	0
chr21:44493486-44493505	0	1	0	0	5	0	3	0	0
chr21:45319573-45319592	0	0	1	0	5	0	0	5	0
chr21:45413308-45413327	1	1	0	0	5	13	4	0	0
chr21:45449762-45449781	0	1	0	0	5	0	3	0	0
chr21:45455508-45455527	1	1	1	0	3	3	31	26	0
chr21:46181620-46181639	1	0	0	0	6	4	0	0	0
chr21:9529479-9529498	0	1	0	0	6	0	15	0	0
chr22:10775527-10775546	1	1	0	0	5	35	16	0	0
chr22:17560975-17560994	1	1	0	0	7	6	4	0	0
chr22:17823296-17823315	1	0	0	0	5	16	0	0	0
chr22:18042029-18042048	1	0	0	0	7	5	0	0	0
chr22:20035723-20035742	0	1	0	0	5	0	3	0	0
chr22:20602889-20602908	0	1	0	0	5	0	4	0	0
chr22:21020531-21020550	0	1	0	0	4	0	7	0	0
chr22:21679699-21679718	0	1	0	0	5	0	4	0	0
chr22:22941720-22941739	1	1	1	0	7	9	126	13	0
chr22:22941870-22941889	1	1	1	1	3	14	439	69	51.7
chr22:23093452-23093471	0	1	1	0	5	0	40	5	0
chr22:24810735-24810754	1	1	1	0	5	45	369	39	0
chr22:26541483-26541502	0	1	0	0	6	0	4	0	0
chr22:27254973-27254992	0	1	0	0	5	0	3	0	0
chr22:27734064-27734083	1	1	0	0	5	13	25	0	0
chr22:29050933-29050952	0	1	0	0	4	0	5	0	0
chr22:29226521-29226540	1	1	1	0	5	3	3	3	0
chr22:29734859-29734878	1	1	1	1	4	25	371	45	41.3
chr22:30066454-30066473	1	0	0	0	7	4	0	0	0
chr22:30292848-30292867	0	1	0	0	4	0	3	0	0
chr22:30433217-30433236	0	1	0	0	5	0	3	0	0
chr22:31046546-31046565	0	1	0	0	5	0	15	0	0
chr22:31133121-31133140	0	1	0	0	5	0	4	0	0
chr22:32136911-32136930	1	1	0	0	5	16	28	0	0
chr22:32466445-32466464	0	1	1	0	6	0	5	5	0
chr22:32856955-32856974	1	1	1	0	4	12	150	44	0
chr22:33762483-33762502	1	0	0	0	7	5	0	0	0
chr22:33922426-33922445	0	1	0	0	4	0	4	0	0
chr22:34961426-34961445	0	1	0	0	7	0	4	0	0
chr22:35350287-35350306	1	1	1	1	4	25	311	17	44
chr22:35430230-35430249	1	0	0	0	7	4	0	0	0
chr22:35488502-35488521	0	1	0	0	4	0	5	0	0
chr22:36255008-36255027	1	0	0	0	7	29	0	0	0
chr22:36580620-36580639	1	1	0	0	5	6	13	0	0
chr22:36744862-36744881	0	1	1	0	5	0	14	4	0
chr22:36827364-36827383	0	1	0	0	6	0	5	0	0
chr22:37033981-37034000	0	1	0	0	5	0	6	0	0
chr22:37640424-37640443	0	1	1	0	4	0	38	7	0
chr22:38185341-38185360	1	0	0	0	7	7	0	0	0
chr22:38401488-38401507	0	1	0	0	5	0	4	0	0
chr22:38467089-38467108	0	1	0	0	6	0	4	0	0
chr22:39181458-39181477	1	1	1	0	5	8	26	4	0
chr22:39294947-39294966	0	1	0	0	5	0	5	0	0
chr22:41224052-41224071	1	1	1	1	4	53	592	37	34.6
chr22:41238648-41238667	1	0	0	0	5	3	0	0	0
chr22:41305865-41305884	0	1	0	0	5	0	3	0	0
chr22:41343625-41343644	1	1	0	0	5	43	13	0	0
chr22:41548427-41548446	0	1	0	0	7	0	5	0	0
chr22:41985296-41985315	0	1	0	0	5	0	7	0	0
chr22:42161409-42161428	1	1	0	0	4	3	18	0	0
chr22:42971441-42971460	1	1	0	0	7	6	5	0	0
chr22:43046634-43046653	0	1	0	0	6	0	4	0	0
chr22:43122898-43122917	0	1	0	0	5	0	6	0	0
chr22:43372252-43372271	1	1	1	1	4	50	661	78	30.9
chr22:44229717-44229736	1	1	1	1	5	17	67	26	2.9
chr22:44382801-44382820	1	1	1	0	5	12	212	27	0
chr22:45471214-45471233	1	0	0	0	6	7	0	0	0
chr22:45587191-45587210	0	1	0	0	7	0	4	0	0
chr22:45669590-45669609	0	1	0	0	5	0	5	0	0
chr22:46593470-46593489	0	1	1	0	4	0	76	16	0
chr22:46703864-46703883	0	1	0	0	4	0	3	0	0
chr22:47137324-47137343	1	0	0	0	4	20	0	0	0
chr22:48737074-48737093	1	1	1	1	4	59	923	64	34
chr22:49959219-49959238	1	1	0	0	5	18	3	0	0
chr22:49990234-49990253	0	1	0	0	7	0	4	0	0
chr22:50255789-50255808	0	1	0	0	5	0	11	0	0
chr22:50445445-50445464	1	1	1	0	6	15	132	9	0
chr22:50446370-50446389	1	0	0	0	6	26	0	0	0
chr22:50573242-50573261	1	1	0	0	5	4	10	0	0
chr3:100738577-100738596	0	1	0	0	7	0	4	0	0
chr3:10377269-10377288	1	1	1	1	3	33	328	50	25
chr3:10470523-10470542	0	1	0	0	6	0	8	0	0
chr3:108026522-108026541	1	0	0	0	7	4	0	0	0
chr3:11212015-11212034	0	1	0	0	4	0	5	0	0
chr3:117423193-117423212	0	1	0	0	6	0	5	0	0
chr3:118576675-118576694	0	1	0	0	4	0	3	0	0
chr3:120144920-120144939	0	1	0	0	5	0	12	0	0
chr3:120349021-120349040	1	0	0	0	6	7	0	0	0
chr3:122285068-122285087	1	0	0	0	6	16	0	0	0
chr3:123008872-123008891	1	0	0	0	5	3	0	0	0
chr3:124145126-124145145	0	0	0	1	5	0	0	0	20.1
chr3:126475319-126475338	0	1	0	0	5	0	10	0	0
chr3:126555657-126555676	1	1	1	0	5	5	105	31	0
chr3:126961156-126961175	0	1	0	0	5	0	3	0	0
chr3:127030612-127030631	0	1	0	0	5	0	11	0	0
chr3:128450779-128450798	0	0	0	1	4	0	0	0	10.1
chr3:128583108-128583127	1	1	1	1	4	12	443	24	25.9
chr3:129146639-129146658	1	0	0	0	5	4	0	0	0
chr3:130789678-130789697	1	1	1	1	3	35	646	55	44.8
chr3:132013833-132013852	1	1	0	0	5	5	5	0	0
chr3:13238353-13238372	0	1	0	0	4	0	3	0	0
chr3:134329607-134329626	0	1	0	0	7	0	4	0	0
chr3:13494719-13494738	0	1	0	0	6	0	9	0	0
chr3:13504660-13504679	0	1	0	0	6	0	5	0	0
chr3:135143956-135143975	0	1	0	0	5	0	3	0	0
chr3:135271422-135271441	1	1	1	0	4	4	21	14	0
chr3:13605328-13605347	1	0	0	0	5	4	0	0	0
chr3:136723048-136723067	1	0	0	0	7	8	0	0	0
chr3:137714604-137714623	1	1	0	0	7	8	6	0	0
chr3:138521164-138521183	1	0	0	0	7	6	0	0	0
chr3:139633688-139633707	1	1	1	0	4	10	71	33	0
chr3:142257787-142257806	1	0	0	0	5	3	0	0	0
chr3:143022960-143022979	1	1	1	0	3	10	36	6	0
chr3:145737737-145737756	1	1	0	0	5	4	3	0	0
chr3:15061572-15061591	1	1	0	0	7	5	4	0	0
chr3:151100085-151100104	0	1	0	0	6	0	4	0	0
chr3:151182596-151182615	1	1	1	0	5	13	12	8	0
chr3:152238394-152238413	0	1	0	0	5	0	4	0	0
chr3:156076114-156076133	0	1	0	0	5	0	3	0	0
chr3:157120241-157120260	1	0	0	0	6	12	0	0	0
chr3:160190903-160190922	1	1	1	0	4	3	89	18	0
chr3:164207492-164207511	0	1	0	0	7	0	4	0	0
chr3:166435092-166435111	1	1	1	0	6	47	330	52	0
chr3:167018460-167018479	1	0	0	0	7	4	0	0	0
chr3:16774130-16774149	1	1	1	1	3	14	66	19	6.3
chr3:170923356-170923375	1	0	0	0	7	4	0	0	0
chr3:179148879-179148898	1	0	0	0	5	3	0	0	0
chr3:181424361-181424380	1	1	0	0	5	3	4	0	0
chr3:183282055-183282074	1	1	1	0	4	11	8	6	0
chr3:184441325-184441344	0	1	0	0	5	0	3	0	0
chr3:184571434-184571453	1	1	0	0	3	8	18	0	0
chr3:190205848-190205867	1	0	0	0	5	11	0	0	0
chr3:190656366-190656385	0	1	0	0	6	0	5	0	0
chr3:190795977-190795996	0	1	0	0	5	0	10	0	0
chr3:191607470-191607489	0	1	0	0	5	0	5	0	0
chr3:194101851-194101870	0	1	0	0	6	0	6	0	0
chr3:194130005-194130024	0	0	0	1	9	0	0	0	20.4
chr3:194358119-194358138	0	1	0	0	6	0	8	0	0
chr3:195228066-195228085	0	1	0	0	5	0	12	0	0
chr3:197542130-197542149	1	1	0	0	4	25	6	0	0
chr3:197705315-197705334	0	1	0	0	7	0	4	0	0
chr3:20041553-20041572	1	1	0	0	4	4	5	0	0
chr3:21499327-21499346	0	1	0	0	5	0	3	0	0
chr3:23610022-23610041	1	1	1	1	3	35	319	44	38.8
chr3:32336219-32336238	0	0	1	0	5	0	0	3	0
chr3:3799937-3799956	1	1	1	0	5	5	23	8	0
chr3:38011172-38011191	0	1	0	0	4	0	5	0	0
chr3:42028139-42028158	0	1	0	0	6	0	10	0	0
chr3:42654305-42654324	0	1	0	0	4	0	5	0	0
chr3:42950057-42950076	0	1	0	0	6	0	5	0	0
chr3:45565574-45565593	1	1	1	0	5	7	51	10	0
chr3:45598686-45598705	0	1	1	0	4	0	53	9	0
chr3:47399223-47399242	1	1	0	0	4	5	3	0	0
chr3:4770971-4770990	0	1	0	0	6	0	4	0	0
chr3:48653070-48653089	0	1	0	0	5	0	3	0	0
chr3:4979139-4979158	0	1	0	0	5	0	5	0	0
chr3:50155437-50155456	0	1	0	0	5	0	10	0	0
chr3:50187903-50187922	1	1	1	0	4	20	13	5	0
chr3:50246329-50246348	1	1	1	0	5	3	43	4	0
chr3:50348137-50348156	1	0	0	0	6	4	0	0	0
chr3:51691433-51691452	1	1	1	1	3	34	164	21	54.6
chr3:51964179-51964198	0	1	0	0	4	0	3	0	0
chr3:52001813-52001832	1	1	1	1	3	18	90	11	17.5
chr3:52287851-52287870	1	1	1	0	4	4	32	7	0
chr3:53341965-53341984	1	1	1	1	4	39	185	20	30.6
chr3:55545417-55545436	0	1	0	0	6	0	4	0	0
chr3:58183387-58183406	0	1	0	0	5	0	3	0	0
chr3:59126439-59126458	0	1	0	0	5	0	6	0	0
chr3:61528767-61528786	0	1	0	0	6	0	7	0	0
chr3:66547024-66547043	0	1	0	0	5	0	3	0	0
chr3:66655134-66655153	1	1	1	0	3	8	39	11	0
chr3:66957491-66957510	1	0	0	0	5	4	0	0	0
chr3:71706295-71706314	1	0	0	0	5	3	0	0	0
chr3:75044859-75044878	1	1	1	0	4	20	65	21	0
chr3:75674708-75674727	0	1	0	0	5	0	6	0	0
chr3:7768634-7768653	1	1	1	0	4	27	4	3	0
chr3:7788089-7788108	1	0	0	0	7	4	0	0	0
chr3:8439408-8439427	0	1	0	0	7	0	6	0	0
chr3:84918469-84918488	1	0	0	0	7	5	0	0	0
chr3:86683259-86683278	1	1	1	0	5	5	3	3	0
chr3:8767433-8767452	0	1	0	0	4	0	4	0	0
chr3:89382218-89382237	1	0	0	0	5	11	0	0	0
chr3:8998177-8998196	1	1	1	1	4	21	185	27	21.8
chr3:99186101-99186120	1	0	0	0	5	4	0	0	0
chr3:99558184-99558203	0	1	0	0	5	0	3	0	0
chr4:10099146-10099165	0	1	0	0	5	0	4	0	0
chr4:10511523-10511542	1	0	1	0	4	4	0	3	0
chr4:108251893-108251912	0	1	0	0	5	0	3	0	0
chr4:111132850-111132869	0	1	0	0	7	0	4	0	0
chr4:112232251-112232270	1	1	0	0	4	7	6	0	0
chr4:11428017-11428036	0	1	0	0	6	0	11	0	0
chr4:11442133-11442152	1	0	0	0	6	5	0	0	0
chr4:117834843-117834862	0	1	0	0	7	0	4	0	0
chr4:121003749-121003768	0	1	0	0	5	0	4	0	0
chr4:129241033-129241052	1	1	1	0	6	9	90	43	0
chr4:132106974-132106993	0	1	1	0	5	0	9	5	0
chr4:1405153-1405172	0	1	1	0	4	0	51	13	0
chr4:144153616-144153635	1	1	1	0	3	10	40	3	0
chr4:149773683-149773702	1	0	0	0	5	3	0	0	0
chr4:150963541-150963560	1	0	0	0	7	5	0	0	0
chr4:16288398-16288417	0	1	0	0	5	0	14	0	0
chr4:168474024-168474043	0	1	0	0	5	0	5	0	0
chr4:17105037-17105056	0	1	0	0	5	0	5	0	0
chr4:173508310-173508329	0	1	0	0	4	0	3	0	0
chr4:176065645-176065664	1	1	1	0	4	9	89	18	0
chr4:180418291-180418310	1	1	0	0	4	18	8	0	0
chr4:183058981-183059000	1	1	1	0	3	14	126	21	0
chr4:188386588-188386607	0	1	1	0	5	0	6	3	0
chr4:188683901-188683920	0	1	0	0	5	0	11	0	0
chr4:19767785-19767804	1	1	1	1	4	18	30	10	17.7
chr4:2071889-2071908	1	0	0	0	5	3	0	0	0
chr4:22862096-22862115	0	1	0	0	6	0	5	0	0
chr4:24978093-24978112	1	1	1	0	4	4	10	9	0
chr4:28486400-28486419	1	1	0	0	6	10	6	0	0
chr4:2954936-2954955	0	1	0	0	5	0	5	0	0
chr4:29592564-29592583	0	1	1	0	4	0	21	4	0
chr4:336839-336858	0	1	0	0	6	0	7	0	0
chr4:3660920-3660939	0	1	1	0	4	0	77	27	0
chr4:4008409-4008428	1	0	0	0	5	11	0	0	0
chr4:40250064-40250083	0	1	1	0	4	0	13	7	0
chr4:40821154-40821173	0	1	0	0	7	0	9	0	0
chr4:42014752-42014771	0	1	0	0	6	0	4	0	0
chr4:4387355-4387374	0	1	0	0	7	0	4	0	0
chr4:47987343-47987362	0	1	0	0	7	0	4	0	0
chr4:4850994-4851013	1	1	1	0	4	4	57	4	0
chr4:52240103-52240122	0	1	1	0	5	0	37	19	0
chr4:53139225-53139244	1	0	0	0	7	4	0	0	0
chr4:55949016-55949035	1	1	1	1	2	49	1379	31	64.9
chr4:5723131-5723150	0	1	0	0	6	0	5	0	0
chr4:6316615-6316634	0	1	0	0	5	0	4	0	0
chr4:64037000-64037019	1	0	0	0	7	5	0	0	0
chr4:70692650-70692669	1	1	0	0	6	28	4	0	0
chr4:73996245-73996264	1	1	1	0	5	4	69	17	0
chr4:74796034-74796053	0	1	0	0	7	0	4	0	0
chr4:7587771-7587790	0	1	1	0	6	0	11	6	0
chr4:75889331-75889350	0	1	1	0	5	0	19	12	0
chr4:7684824-7684843	1	1	1	1	4	17	60	19	13.3
chr4:76951024-76951043	1	0	0	0	5	4	0	0	0
chr4:81284751-81284770	0	1	1	0	5	0	9	5	0
chr4:82041124-82041143	1	1	1	0	4	5	10	3	0
chr4:8493179-8493198	1	0	0	0	4	5	0	0	0
chr4:8896465-8896484	0	1	0	0	5	0	3	0	0
chr4:9636301-9636320	1	0	0	0	5	15	0	0	0
chr4:98330940-98330959	0	1	0	0	7	0	7	0	0
chr5:100988831-100988850	0	1	0	0	7	0	4	0	0
chr5:102754134-102754153	0	1	0	0	7	0	4	0	0
chr5:102914602-102914621	0	1	0	0	6	0	4	0	0
chr5:10663366-10663385	0	1	1	0	4	0	117	43	0
chr5:10731319-10731338	0	1	0	0	6	0	4	0	0
chr5:10999835-10999854	1	1	1	0	5	10	35	6	0
chr5:110364319-110364338	0	1	0	0	5	0	15	0	0
chr5:1133883-1133902	1	1	1	0	3	20	54	4	0
chr5:11339391-11339410	1	1	1	0	6	5	28	6	0
chr5:11340208-11340227	1	1	1	0	5	13	54	9	0
chr5:115763892-115763911	1	1	1	0	6	31	128	10	0
chr5:116626260-116626279	0	1	0	0	6	0	16	0	0
chr5:118964796-118964815	0	1	0	0	7	0	4	0	0
chr5:124423554-124423573	0	1	0	0	4	0	3	0	0
chr5:132072508-132072527	0	1	0	0	4	0	4	0	0
chr5:133858479-133858498	1	0	0	0	7	4	0	0	0
chr5:133866070-133866089	1	0	0	0	6	4	0	0	0
chr5:134615887-134615906	0	1	0	0	7	0	4	0	0
chr5:135695640-135695659	0	1	0	0	5	0	5	0	0
chr5:136088509-136088528	1	1	1	0	4	3	42	7	0
chr5:138158731-138158750	0	1	1	0	5	0	18	5	0
chr5:139693889-139693908	1	1	1	0	6	21	94	17	0
chr5:139756064-139756083	1	1	0	0	6	5	10	0	0
chr5:139904459-139904478	1	1	1	0	3	4	10	7	0
chr5:141216439-141216458	0	1	0	0	5	0	4	0	0
chr5:141507811-141507830	0	1	0	0	4	0	3	0	0
chr5:141656480-141656499	0	1	0	0	5	0	3	0	0
chr5:141783091-141783110	0	1	0	0	4	0	11	0	0
chr5:141853271-141853290	0	1	1	1	5	0	179	69	57.7
chr5:142059151-142059170	0	1	0	0	7	0	4	0	0
chr5:14363288-14363307	1	1	0	0	6	7	4	0	0
chr5:146833759-146833778	1	0	0	0	5	6	0	0	0
chr5:149653394-149653413	0	1	0	0	4	0	3	0	0
chr5:150290080-150290099	0	1	0	0	5	0	4	0	0
chr5:150546935-150546954	0	1	1	0	5	0	13	4	0
chr5:151653914-151653933	1	1	0	0	6	15	6	0	0
chr5:153650454-153650473	1	0	0	0	7	9	0	0	0
chr5:15594551-15594570	1	1	1	0	4	4	41	25	0
chr5:157401673-157401692	0	1	0	0	4	0	13	0	0
chr5:157585615-157585634	0	1	0	0	5	0	11	0	0
chr5:158079869-158079888	1	0	0	0	4	5	0	0	0
chr5:16277502-16277521	1	0	0	0	7	4	0	0	0
chr5:167828341-167828360	0	1	0	0	6	0	5	0	0
chr5:168986520-168986539	1	1	1	0	5	10	82	56	0
chr5:170415453-170415472	1	0	0	0	7	4	0	0	0
chr5:170494294-170494313	0	1	1	0	4	0	7	7	0
chr5:170536829-170536848	1	0	0	0	6	4	0	0	0
chr5:171619240-171619259	0	1	0	0	5	0	4	0	0
chr5:171660047-171660066	1	1	1	1	4	29	319	54	3.1
chr5:172163289-172163308	0	1	0	0	6	0	4	0	0
chr5:173557180-173557199	0	1	0	0	5	0	30	0	0
chr5:174806488-174806507	0	1	0	0	5	0	4	0	0
chr5:175569818-175569837	0	1	0	0	7	0	4	0	0
chr5:175691593-175691612	1	1	1	0	4	3	149	50	0
chr5:175878993-175879012	0	1	0	0	4	0	12	0	0
chr5:176448244-176448263	0	1	0	0	7	0	7	0	0
chr5:176595850-176595869	1	1	1	0	5	8	31	21	0
chr5:176610582-176610601	1	1	1	0	4	17	77	10	0
chr5:176738932-176738951	1	0	0	0	5	4	0	0	0
chr5:176983589-176983608	0	1	0	0	7	0	4	0	0
chr5:177453203-177453222	0	1	0	0	5	0	4	0	0
chr5:178204940-178204959	0	1	0	0	5	0	5	0	0
chr5:178249322-178249341	0	0	0	1	2	0	0	0	39.3
chr5:178501892-178501911	1	1	1	1	3	6	131	35	4.4
chr5:179365394-179365413	0	1	1	0	4	0	14	3	0
chr5:179575037-179575056	0	1	0	0	5	0	13	0	0
chr5:180120779-180120798	0	1	0	0	5	0	15	0	0
chr5:180645480-180645499	1	1	0	0	6	4	4	0	0
chr5:180771451-180771470	1	0	0	0	7	4	0	0	0
chr5:180792389-180792408	0	1	0	0	7	0	4	0	0
chr5:1832119-1832138	0	1	0	0	7	0	4	0	0
chr5:1832821-1832840	1	1	1	1	4	51	301	62	28.6
chr5:2509649-2509668	0	1	1	0	4	0	173	48	0
chr5:30303791-30303810	1	1	1	0	3	11	32	9	0
chr5:31462704-31462723	1	0	0	0	4	7	0	0	0
chr5:32039461-32039480	1	1	0	0	7	6	5	0	0
chr5:32444745-32444764	0	1	0	0	5	0	6	0	0
chr5:3606699-3606718	1	1	1	1	4	21	647	61	36.2
chr5:41429316-41429335	1	1	1	0	6	24	76	28	0
chr5:41968018-41968037	1	1	1	1	3	43	182	36	14.8
chr5:42468485-42468504	0	1	0	0	5	0	5	0	0
chr5:43510797-43510816	1	0	0	0	7	5	0	0	0
chr5:43825008-43825027	0	1	0	0	7	0	5	0	0
chr5:54381137-54381156	1	0	0	0	7	4	0	0	0
chr5:55173437-55173456	1	1	1	1	4	29	278	19	2.5
chr5:55697204-55697223	1	0	0	0	7	4	0	0	0
chr5:56815356-56815375	0	1	0	0	4	0	4	0	0
chr5:57272345-57272364	1	1	0	0	5	3	4	0	0
chr5:60704446-60704465	1	0	0	0	6	11	0	0	0
chr5:61170024-61170043	1	1	1	0	4	4	10	13	0
chr5:62549613-62549632	1	1	1	0	5	20	24	8	0
chr5:64494488-64494507	1	1	0	0	5	25	4	0	0
chr5:65129720-65129739	0	1	1	0	5	0	5	5	0
chr5:66959395-66959414	1	1	1	0	5	7	13	3	0
chr5:6743312-6743331	1	1	1	0	4	20	279	63	0
chr5:69108018-69108037	0	1	0	0	5	0	4	0	0
chr5:71476402-71476421	1	1	1	0	4	3	13	3	0
chr5:76252410-76252429	0	1	0	0	5	0	5	0	0
chr5:76336535-76336554	1	0	0	0	7	7	0	0	0
chr5:78534792-78534811	0	1	0	0	4	0	12	0	0
chr5:80303462-80303481	0	1	0	0	7	0	4	0	0
chr5:9467710-9467729	0	1	1	0	4	0	37	4	0
chr5:95283917-95283936	1	1	1	0	4	6	26	13	0
chr5:96360940-96360959	0	1	0	0	7	0	4	0	0
chr5:97003038-97003057	1	1	1	1	4	40	517	60	30
chr6:10415634-10415653	0	1	0	0	7	0	12	0	0
chr6:10415785-10415804	0	1	0	0	4	0	22	0	0
chr6:105911205-105911224	0	1	0	0	7	0	4	0	0
chr6:105950618-105950637	0	1	0	0	6	0	10	0	0
chr6:108261188-108261207	0	1	0	0	5	0	3	0	0
chr6:108929745-108929764	0	1	0	0	7	0	4	0	0
chr6:109213912-109213931	0	1	0	0	5	0	7	0	0
chr6:110539427-110539446	0	1	0	0	5	0	5	0	0
chr6:111575708-111575727	0	1	1	0	5	0	96	13	0
chr6:111656098-111656117	1	1	1	0	7	6	119	9	0
chr6:111679876-111679895	1	1	0	0	5	8	3	0	0
chr6:112169530-112169549	0	1	0	0	6	0	5	0	0
chr6:113931942-113931961	1	0	0	0	7	7	0	0	0
chr6:114427031-114427050	0	1	0	0	7	0	5	0	0
chr6:115468072-115468091	1	0	0	0	6	5	0	0	0
chr6:116564008-116564027	0	1	0	0	5	0	3	0	0
chr6:117750745-117750764	1	0	0	0	7	5	0	0	0
chr6:119000916-119000935	1	0	0	0	7	12	0	0	0
chr6:12012591-12012610	0	1	1	0	5	0	34	7	0
chr6:125770556-125770575	1	0	0	0	7	5	0	0	0
chr6:131333863-131333882	1	1	0	0	5	3	4	0	0
chr6:134946300-134946319	1	0	0	0	6	4	0	0	0
chr6:13587800-13587819	1	1	1	0	5	35	799	58	0
chr6:137052344-137052363	1	0	0	0	6	10	0	0	0
chr6:137803314-137803333	0	1	0	0	7	0	10	0	0
chr6:138726943-138726962	0	1	1	0	6	0	29	10	0
chr6:141496706-141496725	1	1	1	0	6	17	23	6	0
chr6:149846091-149846110	1	1	1	0	4	23	54	17	0
chr6:151099484-151099503	0	1	0	0	4	0	3	0	0
chr6:151564936-151564955	1	1	1	1	4	14	41	12	16.2
chr6:153152736-153152755	0	1	0	0	5	0	4	0	0
chr6:153564890-153564909	0	1	0	0	4	0	4	0	0
chr6:154473506-154473525	0	1	0	0	5	0	12	0	0
chr6:157226722-157226741	1	1	1	0	4	56	147	19	0
chr6:157609707-157609726	0	1	0	0	5	0	4	0	0
chr6:157690070-157690089	0	1	0	0	5	0	3	0	0
chr6:158031340-158031359	1	1	1	1	4	31	576	32	31.8
chr6:158498691-158498710	1	0	0	0	7	6	0	0	0
chr6:159407097-159407116	1	1	1	0	5	17	30	6	0
chr6:159603197-159603216	1	1	0	0	5	18	14	0	0
chr6:160089600-160089619	0	1	0	0	6	0	5	0	0
chr6:160096846-160096865	1	1	1	1	2	53	4126	66	28.4
chr6:16026535-16026554	0	1	0	0	7	0	4	0	0
chr6:16141193-16141212	1	1	0	0	5	3	7	0	0
chr6:16217243-16217262	1	1	1	0	3	3	39	8	0
chr6:166292686-166292705	0	1	0	0	6	0	4	0	0
chr6:166862802-166862821	1	1	1	1	4	38	80	3	7.9
chr6:167487831-167487850	0	1	0	0	6	0	13	0	0
chr6:167671454-167671473	0	1	0	0	4	0	3	0	0
chr6:167672020-167672039	0	1	0	0	4	0	3	0	0
chr6:167672110-167672129	0	1	1	0	3	0	15	4	0
chr6:167672326-167672345	0	1	0	0	3	0	6	0	0
chr6:167672596-167672615	1	1	1	0	3	3	44	6	0
chr6:168497466-168497485	1	1	0	0	4	30	4	0	0
chr6:169430497-169430516	1	1	0	0	7	8	11	0	0
chr6:169857337-169857356	1	0	0	0	7	4	0	0	0
chr6:170164726-170164745	0	1	1	0	3	0	29	4	0
chr6:20202001-20202020	1	1	0	0	6	13	12	0	0
chr6:24597382-24597401	1	0	0	0	4	3	0	0	0
chr6:28154713-28154732	0	1	0	0	7	0	4	0	0
chr6:28248295-28248314	0	1	0	0	4	0	3	0	0
chr6:28501911-28501930	1	0	0	0	7	4	0	0	0
chr6:28922293-28922312	1	0	0	0	5	3	0	0	0
chr6:2957592-2957611	0	1	0	0	5	0	5	0	0
chr6:30075336-30075355	1	1	0	0	6	42	4	0	0
chr6:30154214-30154233	1	0	0	0	7	15	0	0	0
chr6:30222345-30222364	1	0	0	0	7	4	0	0	0
chr6:30474838-30474857	0	1	0	0	7	0	4	0	0
chr6:30499125-30499144	1	0	0	0	7	6	0	0	0
chr6:31154711-31154730	1	0	0	0	5	7	0	0	0
chr6:31476805-31476824	1	0	0	0	6	4	0	0	0
chr6:31976686-31976705	1	0	0	0	7	6	0	0	0
chr6:32072268-32072287	0	1	0	0	5	0	3	0	0
chr6:3226961-3226980	0	1	0	0	7	0	6	0	0
chr6:32531899-32531918	1	0	0	0	7	4	0	0	0
chr6:32765552-32765571	0	1	0	0	7	0	7	0	0
chr6:33116661-33116680	1	0	0	0	7	7	0	0	0
chr6:33192526-33192545	1	0	0	0	5	20	0	0	0
chr6:33411016-33411035	0	1	0	0	6	0	21	0	0
chr6:33643704-33643723	1	1	1	0	3	11	204	36	0
chr6:33982349-33982368	1	1	1	1	3	35	257	29	27.3
chr6:34027962-34027981	0	1	0	0	6	0	4	0	0
chr6:35211470-35211489	0	1	0	0	6	0	6	0	0
chr6:35245859-35245878	0	1	0	0	5	0	3	0	0
chr6:35720120-35720139	1	0	0	0	6	7	0	0	0
chr6:36336552-36336571	0	1	0	0	3	0	6	0	0
chr6:36668776-36668795	1	1	0	0	5	35	5	0	0
chr6:36793900-36793919	1	1	1	1	3	31	129	17	7.4
chr6:37482015-37482034	0	1	0	0	5	0	3	0	0
chr6:40269387-40269406	0	1	0	0	6	0	4	0	0
chr6:40671237-40671256	0	1	0	0	5	0	4	0	0
chr6:41008227-41008246	1	1	1	0	6	42	241	34	0
chr6:41406430-41406449	1	1	1	1	5	35	271	4	20.1
chr6:41972588-41972607	0	1	0	0	7	0	7	0	0
chr6:42268408-42268427	0	1	0	0	5	0	3	0	0
chr6:42687127-42687146	1	0	0	0	7	7	0	0	0
chr6:42745815-42745834	1	0	0	0	5	11	0	0	0
chr6:42916013-42916032	1	0	0	0	6	25	0	0	0
chr6:43425017-43425036	1	0	0	0	7	8	0	0	0
chr6:44001305-44001324	0	1	0	0	7	0	4	0	0
chr6:4402921-4402940	1	0	0	0	5	9	0	0	0
chr6:44247514-44247533	0	1	0	0	7	0	4	0	0
chr6:45708961-45708980	0	1	0	0	5	0	5	0	0
chr6:46687843-46687862	1	1	0	0	6	19	14	0	0
chr6:48288967-48288986	1	1	1	0	5	42	8	12	0
chr6:51635658-51635677	1	1	1	1	4	24	355	53	43.4
chr6:54662123-54662142	0	1	0	0	7	0	4	0	0
chr6:56519762-56519781	0	1	0	0	6	0	5	0	0
chr6:56718884-56718903	1	0	0	0	6	9	0	0	0
chr6:58034578-58034597	0	1	0	0	6	0	4	0	0
chr6:5804608-5804627	0	1	1	0	5	0	56	13	0
chr6:58190389-58190408	1	0	0	0	7	7	0	0	0
chr6:58257480-58257499	0	1	0	0	7	0	4	0	0
chr6:65549112-65549131	1	1	0	0	6	8	24	0	0
chr6:6687393-6687412	0	1	0	0	4	0	5	0	0
chr6:72407663-72407682	0	1	0	0	4	0	3	0	0
chr6:73268822-73268841	1	1	0	0	5	3	3	0	0
chr6:76260529-76260548	1	1	1	0	5	32	161	25	0
chr6:78912549-78912568	1	1	1	0	4	15	20	3	0
chr6:79233521-79233540	1	1	1	0	4	3	72	19	0
chr6:79244284-79244303	1	0	0	0	7	4	0	0	0
chr6:85838305-85838324	1	0	0	0	7	4	0	0	0
chr6:86501843-86501862	0	1	0	0	6	0	5	0	0
chr6:86527113-86527132	0	1	0	0	5	0	3	0	0
chr6:86721291-86721310	0	1	1	0	5	0	8	5	0
chr6:89833122-89833141	1	0	0	0	6	10	0	0	0
chr6:95757135-95757154	0	1	0	0	6	0	5	0	0
chr6:96881103-96881122	0	1	0	0	7	0	7	0	0
chr6:99613715-99613734	0	1	0	0	4	0	5	0	0
chr7:100157456-100157475	1	1	1	0	5	18	163	24	0
chr7:100158585-100158604	1	1	1	0	5	11	120	20	0
chr7:101564214-101564233	0	1	0	0	6	0	6	0	0
chr7:102258894-102258913	1	1	0	0	3	3	3	0	0
chr7:102876622-102876641	0	1	0	0	5	0	4	0	0
chr7:105641594-105641613	0	1	0	0	4	0	11	0	0
chr7:107847909-107847928	1	0	0	0	7	6	0	0	0
chr7:110503077-110503096	1	1	1	1	3	56	1419	68	38.7
chr7:113989517-113989536	1	0	0	0	5	7	0	0	0
chr7:117114942-117114961	0	1	0	0	6	0	7	0	0
chr7:117425700-117425719	0	1	0	0	6	0	5	0	0
chr7:12111876-12111895	1	1	0	0	4	13	16	0	0
chr7:122165444-122165463	0	1	1	0	5	0	7	3	0
chr7:1226921-1226940	0	1	0	0	7	0	7	0	0
chr7:1233319-1233338	0	1	0	0	5	0	4	0	0
chr7:123350381-123350400	1	1	1	0	6	5	15	8	0
chr7:123532913-123532932	1	1	1	0	6	5	13	5	0
chr7:128937679-128937698	1	1	1	0	5	3	78	42	0
chr7:1311073-1311092	1	0	0	0	6	4	0	0	0
chr7:132567298-132567317	0	1	0	0	6	0	8	0	0
chr7:135187277-135187296	1	1	1	1	4	59	484	66	59.3
chr7:135214123-135214142	1	0	0	0	5	4	0	0	0
chr7:135363933-135363952	0	1	0	0	5	0	3	0	0
chr7:1357746-1357765	1	1	1	1	4	62	2719	63	56.2
chr7:139559644-139559663	1	1	1	1	3	15	97	34	49.4
chr7:139628-139647	1	1	1	1	4	18	453	64	24.9
chr7:139670294-139670313	1	1	1	0	5	7	21	5	0
chr7:139973026-139973045	0	1	0	0	4	0	4	0	0
chr7:141014593-141014612	0	1	0	0	5	0	5	0	0
chr7:141072773-141072792	1	1	0	0	5	10	3	0	0
chr7:1464408-1464427	0	1	1	0	4	0	150	16	0
chr7:151089356-151089375	0	1	1	0	4	0	5	5	0
chr7:156261088-156261107	1	0	0	0	7	4	0	0	0
chr7:156945083-156945102	0	1	1	0	5	0	24	6	0
chr7:157176980-157176999	0	1	0	0	7	0	5	0	0
chr7:157650684-157650703	1	1	1	1	3	14	95	18	11.8
chr7:157690623-157690642	0	1	0	0	6	0	4	0	0
chr7:158097232-158097251	1	1	1	1	3	24	61	14	2.9
chr7:158502754-158502773	1	1	1	0	5	6	252	29	0
chr7:158603694-158603713	0	1	0	0	4	0	7	0	0
chr7:17940078-17940097	1	1	0	1	7	20	9	0	7.7
chr7:18657978-18657997	0	1	0	0	4	0	6	0	0
chr7:2049322-2049341	0	1	0	0	5	0	4	0	0
chr7:21428533-21428552	0	1	0	0	5	0	12	0	0
chr7:21723752-21723771	0	1	0	0	5	0	3	0	0
chr7:2498067-2498086	0	1	0	0	4	0	4	0	0
chr7:2516591-2516610	1	0	0	0	7	4	0	0	0
chr7:26202137-26202156	1	0	0	0	6	4	0	0	0
chr7:2730637-2730656	0	1	0	0	4	0	4	0	0
chr7:28956734-28956753	0	1	0	0	7	0	5	0	0
chr7:2915189-2915208	0	1	0	0	5	0	3	0	0
chr7:29194337-29194356	1	1	1	1	3	20	177	15	18.7
chr7:29263384-29263403	1	0	0	0	7	10	0	0	0
chr7:2937927-2937946	1	0	0	0	6	9	0	0	0
chr7:39623664-39623683	1	0	0	0	5	4	0	0	0
chr7:39680776-39680795	1	1	1	0	5	5	47	11	0
chr7:41977417-41977436	0	1	0	0	5	0	5	0	0
chr7:43216943-43216962	1	1	1	1	5	30	215	55	19.6
chr7:43389245-43389264	0	1	0	0	5	0	3	0	0
chr7:44247608-44247627	1	1	0	0	4	6	3	0	0
chr7:45574699-45574718	1	1	1	0	5	3	11	4	0
chr7:46211504-46211523	0	1	1	0	5	0	91	7	0
chr7:47637144-47637163	1	0	0	0	6	24	0	0	0
chr7:48105281-48105300	1	1	1	1	4	24	116	24	5.6
chr7:48702603-48702622	0	1	0	0	6	0	6	0	0
chr7:49773606-49773625	0	1	0	0	6	0	4	0	0
chr7:49787631-49787650	1	1	1	0	5	16	66	9	0
chr7:50110277-50110296	1	0	0	0	7	11	0	0	0
chr7:51014-51033	0	1	0	0	6	0	4	0	0
chr7:5299161-5299180	1	1	1	0	5	4	19	3	0
chr7:54493728-54493747	1	1	1	1	3	38	1987	58	49.1
chr7:55276476-55276495	1	1	1	1	4	31	115	12	17.3
chr7:57645142-57645161	0	1	0	0	7	0	4	0	0
chr7:57685479-57685498	0	1	0	0	6	0	5	0	0
chr7:64553941-64553960	1	0	0	0	7	5	0	0	0
chr7:6535952-6535971	1	0	0	0	7	4	0	0	0
chr7:66616006-66616025	0	1	0	0	7	0	4	0	0
chr7:68685292-68685311	0	1	0	0	5	0	3	0	0
chr7:6964908-6964927	1	0	0	0	5	8	0	0	0
chr7:74579216-74579235	1	0	1	0	5	17	0	9	0
chr7:75015566-75015585	0	1	0	0	4	0	4	0	0
chr7:75023728-75023747	1	1	0	0	5	5	29	0	0
chr7:75713406-75713425	0	1	0	0	5	0	6	0	0
chr7:7895178-7895197	0	1	0	0	4	0	3	0	0
chr7:79807056-79807075	1	1	0	0	5	28	5	0	0
chr7:80233538-80233557	1	1	1	0	5	7	56	10	0
chr7:82590650-82590669	1	1	0	0	3	4	7	0	0
chr7:87059340-87059359	1	0	0	0	7	4	0	0	0
chr7:91887240-91887259	1	0	0	0	7	7	0	0	0
chr7:92246096-92246115	1	0	0	0	7	7	0	0	0
chr7:92545454-92545473	1	0	0	0	7	4	0	0	0
chr7:95563714-95563733	0	1	1	0	4	0	5	3	0
chr7:98496874-98496893	0	1	0	0	5	0	3	0	0
chr7:99133976-99133995	0	1	0	0	6	0	4	0	0
chr7:99426546-99426565	1	0	0	0	7	5	0	0	0
chr8:100386575-100386594	1	1	0	0	5	4	13	0	0
chr8:102655760-102655779	0	1	0	0	6	0	7	0	0
chr8:10628478-10628497	0	1	0	0	5	0	3	0	0
chr8:108972352-108972371	1	1	1	0	4	5	20	7	0
chr8:11621567-11621586	1	1	1	1	3	23	363	70	39.9
chr8:11693734-11693753	0	1	1	0	5	0	18	7	0
chr8:117426522-117426541	1	1	0	0	7	5	4	0	0
chr8:118214890-118214909	1	1	1	1	4	29	328	47	37
chr8:121954715-121954734	0	1	1	0	4	0	18	5	0
chr8:122593532-122593551	1	0	0	0	6	4	0	0	0
chr8:123692902-123692921	0	1	0	0	5	0	4	0	0
chr8:127814071-127814090	0	1	0	0	7	0	14	0	0
chr8:128066669-128066688	0	1	0	0	6	0	4	0	0
chr8:129234142-129234161	0	1	0	0	5	0	3	0	0
chr8:1292862-1292881	1	1	1	1	3	14	66	35	10.6
chr8:133030057-133030076	1	0	0	0	6	21	0	0	0
chr8:133086183-133086202	1	1	1	0	6	7	119	47	0
chr8:138344002-138344021	1	1	1	0	6	5	14	6	0
chr8:139517786-139517805	1	1	0	0	4	16	4	0	0
chr8:140628160-140628179	0	1	0	0	5	0	3	0	0
chr8:141217401-141217420	0	1	0	0	5	0	12	0	0
chr8:141726328-141726347	0	1	1	0	6	0	13	5	0
chr8:142481311-142481330	1	1	1	0	5	4	62	11	0
chr8:142971219-142971238	0	1	0	0	7	0	4	0	0
chr8:143718741-143718760	0	1	1	0	5	0	100	22	0
chr8:143923343-143923362	1	1	1	1	4	17	238	29	41.1
chr8:143924984-143925003	1	0	0	0	6	6	0	0	0
chr8:143925293-143925312	1	1	1	0	4	4	36	8	0
chr8:144320006-144320025	1	1	1	1	5	6	305	31	9.7
chr8:144504725-144504744	1	1	1	1	4	14	19	7	12.6
chr8:144522872-144522891	1	0	0	0	6	4	0	0	0
chr8:19199155-19199174	1	0	0	0	5	3	0	0	0
chr8:20370624-20370643	0	1	0	0	7	0	5	0	0
chr8:2099096-2099115	0	1	0	0	4	0	5	0	0
chr8:20996986-20997005	1	1	1	1	3	24	130	31	34.1
chr8:22108232-22108251	1	1	1	0	4	14	135	51	0
chr8:22205194-22205213	0	1	1	0	5	0	9	3	0
chr8:22621763-22621782	0	1	0	0	4	0	3	0	0
chr8:22928300-22928319	1	1	1	0	4	10	16	4	0
chr8:25102789-25102808	1	0	0	0	7	4	0	0	0
chr8:28019904-28019923	0	1	0	0	5	0	3	0	0
chr8:28700775-28700794	0	1	0	0	5	0	4	0	0
chr8:29064385-29064404	0	1	0	0	4	0	7	0	0
chr8:30217102-30217121	0	1	0	0	6	0	7	0	0
chr8:33414034-33414053	0	1	1	0	4	0	4	4	0
chr8:38702062-38702081	0	1	1	0	6	0	15	7	0
chr8:39987192-39987211	1	0	0	0	5	10	0	0	0
chr8:41175895-41175914	0	1	1	0	5	0	98	25	0
chr8:41897608-41897627	0	1	0	0	7	0	4	0	0
chr8:42308837-42308856	0	1	0	0	5	0	10	0	0
chr8:4235140-4235159	0	1	0	0	6	0	4	0	0
chr8:49041934-49041953	0	1	0	0	7	0	4	0	0
chr8:54100220-54100239	0	1	0	0	6	0	6	0	0
chr8:54418931-54418950	1	1	1	0	5	16	71	15	0
chr8:55946752-55946771	1	0	0	0	7	16	0	0	0
chr8:58167496-58167515	1	1	0	0	5	3	4	0	0
chr8:6708521-6708540	0	1	0	0	5	0	10	0	0
chr8:68141353-68141372	1	1	1	0	4	11	29	9	0
chr8:69547165-69547184	0	1	0	0	5	0	3	0	0
chr8:69954701-69954720	1	0	0	0	5	4	0	0	0
chr8:71558364-71558383	1	0	0	0	4	7	0	0	0
chr8:73972147-73972166	1	0	0	0	7	4	0	0	0
chr8:78786817-78786836	1	0	0	0	3	11	0	0	0
chr8:892269-892288	1	1	1	0	5	4	87	30	0
chr8:95641016-95641035	1	1	0	0	5	3	7	0	0
chr8:98593462-98593481	1	0	0	0	6	7	0	0	0
chr9:10449395-10449414	1	0	0	0	7	5	0	0	0
chr9:10651167-10651186	1	1	1	0	5	4	242	51	0
chr9:108543217-108543236	1	1	1	0	4	6	36	7	0
chr9:109935003-109935022	1	0	0	0	6	5	0	0	0
chr9:110257585-110257604	1	0	0	0	6	13	0	0	0
chr9:110576019-110576038	0	1	0	0	4	0	3	0	0
chr9:11158256-11158275	1	1	0	1	6	38	12	0	6.6
chr9:113739792-113739811	0	1	0	0	5	0	8	0	0
chr9:114681820-114681839	1	1	1	0	4	4	52	7	0
chr9:115576879-115576898	0	1	0	0	7	0	4	0	0
chr9:116546962-116546981	0	1	0	0	3	0	4	0	0
chr9:117919696-117919715	0	1	0	0	5	0	3	0	0
chr9:121295547-121295566	0	1	1	0	5	0	103	24	0
chr9:122376128-122376147	0	1	0	0	5	0	4	0	0
chr9:123526522-123526541	0	1	0	0	5	0	3	0	0
chr9:123999688-123999707	0	1	0	0	7	0	8	0	0
chr9:124468923-124468942	0	1	1	0	4	0	6	5	0
chr9:125999361-125999380	1	1	1	0	3	5	152	7	0
chr9:126915303-126915322	0	1	0	0	4	0	12	0	0
chr9:127765599-127765618	0	1	0	0	4	0	3	0	0
chr9:127856587-127856606	0	1	0	0	6	0	4	0	0
chr9:128828765-128828784	0	1	0	0	5	0	6	0	0
chr9:129378487-129378506	0	1	1	0	6	0	27	5	0
chr9:129380998-129381017	1	1	0	0	3	5	3	0	0
chr9:130116574-130116593	0	0	1	0	5	0	0	4	0
chr9:130276880-130276899	1	1	1	1	3	59	380	57	45.2
chr9:130288257-130288276	0	1	0	0	6	0	20	0	0
chr9:130466378-130466397	1	1	1	0	4	4	110	29	0
chr9:130605627-130605646	1	0	0	0	6	6	0	0	0
chr9:130692039-130692058	0	1	0	0	6	0	4	0	0
chr9:131050269-131050288	1	0	0	0	7	4	0	0	0
chr9:131720418-131720437	1	1	0	0	4	10	15	0	0
chr9:131816517-131816536	1	0	0	0	7	5	0	0	0
chr9:132522299-132522318	0	1	0	0	6	0	6	0	0
chr9:133506643-133506662	0	1	0	0	6	0	4	0	0
chr9:133523315-133523334	1	1	0	0	4	6	4	0	0
chr9:133737245-133737264	1	1	1	1	3	32	225	54	16.8
chr9:133782778-133782797	0	1	0	0	7	0	5	0	0
chr9:133813126-133813145	1	1	0	0	5	14	46	0	0
chr9:134689167-134689186	1	1	0	0	4	3	24	0	0
chr9:134821285-134821304	0	1	0	0	5	0	10	0	0
chr9:134914973-134914992	1	0	0	0	5	3	0	0	0
chr9:135051470-135051489	0	1	0	0	5	0	7	0	0
chr9:135082049-135082068	0	1	0	0	7	0	5	0	0
chr9:135573902-135573921	1	1	1	1	5	16	598	45	8.6
chr9:135588744-135588763	0	1	0	0	4	0	14	0	0
chr9:136057811-136057830	0	1	0	0	6	0	7	0	0
chr9:136254732-136254751	0	1	0	0	4	0	8	0	0
chr9:136348067-136348086	0	1	1	0	5	0	24	11	0
chr9:136628432-136628451	1	1	1	1	3	18	594	59	64.5
chr9:136656010-136656029	0	1	0	0	5	0	15	0	0
chr9:136662161-136662180	0	1	1	0	7	0	133	40	0
chr9:136857357-136857376	1	0	0	0	5	6	0	0	0
chr9:137100155-137100174	1	0	0	0	7	7	0	0	0
chr9:137311108-137311127	1	1	1	1	3	15	320	31	28.1
chr9:137387864-137387883	0	1	0	0	5	0	5	0	0
chr9:137410892-137410911	0	1	0	0	6	0	5	0	0
chr9:137410996-137411015	0	1	0	0	5	0	10	0	0
chr9:137546516-137546535	0	1	0	0	6	0	4	0	0
chr9:137918615-137918634	0	1	1	0	5	0	39	7	0
chr9:14515080-14515099	0	1	1	0	5	0	13	4	0
chr9:16487251-16487270	1	0	0	0	7	6	0	0	0
chr9:17857812-17857831	0	1	0	0	6	0	12	0	0
chr9:17906610-17906629	0	1	0	0	7	0	5	0	0
chr9:18302206-18302225	0	1	0	0	7	0	4	0	0
chr9:19933030-19933049	1	1	1	1	4	22	76	12	15.1
chr9:23644478-23644497	0	1	0	0	5	0	3	0	0
chr9:26680837-26680856	1	0	0	0	6	4	0	0	0
chr9:29841951-29841970	0	1	0	0	5	0	6	0	0
chr9:34517154-34517173	0	1	1	0	4	0	11	3	0
chr9:34566523-34566542	0	1	0	0	4	0	5	0	0
chr9:35266411-35266430	1	1	1	0	4	30	91	8	0
chr9:35349204-35349223	1	1	1	1	4	7	256	21	8.2
chr9:36966620-36966639	1	0	0	0	7	4	0	0	0
chr9:43280331-43280350	0	1	0	0	4	0	6	0	0
chr9:5020574-5020593	1	1	1	1	3	34	3282	56	41.7
chr9:65441561-65441580	1	0	0	0	7	5	0	0	0
chr9:68865557-68865576	1	1	0	0	5	6	9	0	0
chr9:70413609-70413628	0	1	0	0	5	0	3	0	0
chr9:71285714-71285733	1	0	0	0	6	5	0	0	0
chr9:71489036-71489055	1	1	1	1	4	40	918	47	22.1
chr9:79572989-79573008	0	1	0	0	5	0	4	0	0
chr9:80425553-80425572	1	0	0	0	5	7	0	0	0
chr9:826583-826602	1	1	1	0	5	7	37	17	0
chr9:83272462-83272481	1	0	0	0	7	4	0	0	0
chr9:83947869-83947888	1	0	0	0	7	7	0	0	0
chr9:84527869-84527888	1	0	0	0	7	6	0	0	0
chr9:87855401-87855420	0	1	0	0	5	0	4	0	0
chr9:88535500-88535519	0	1	0	0	6	0	7	0	0
chr9:92919297-92919316	0	1	0	0	5	0	4	0	0
chr9:97711560-97711579	1	1	1	0	5	18	15	4	0
chr9:98993636-98993655	0	1	0	0	4	0	3	0	0
chr9:99006518-99006537	1	1	1	0	4	4	4	3	0
chrX:100380102-100380121	1	0	0	0	5	3	0	0	0
chrX:100644595-100644614	1	1	0	0	5	3	14	0	0
chrX:100956193-100956212	0	1	0	0	7	0	6	0	0
chrX:102169181-102169200	0	1	0	0	4	0	6	0	0
chrX:103063833-103063852	0	1	0	0	6	0	4	0	0
chrX:103530174-103530193	1	0	0	0	7	5	0	0	0
chrX:105602034-105602053	1	1	1	0	3	89	3711	125	0
chrX:105602264-105602283	0	1	0	0	5	0	3	0	0
chrX:111681344-111681363	0	1	0	0	5	0	13	0	0
chrX:111877767-111877786	1	0	0	0	7	4	0	0	0
chrX:112083027-112083046	0	1	0	0	6	0	5	0	0
chrX:113079023-113079042	1	0	0	0	6	4	0	0	0
chrX:113680236-113680255	0	1	0	0	4	0	12	0	0
chrX:115671203-115671222	1	1	1	0	6	26	339	22	0
chrX:115990371-115990390	0	1	0	0	4	0	7	0	0
chrX:118727462-118727481	1	0	0	0	6	8	0	0	0
chrX:11923462-11923481	0	1	0	0	5	0	5	0	0
chrX:119340217-119340236	0	1	0	0	6	0	6	0	0
chrX:119361752-119361771	1	0	0	0	7	4	0	0	0
chrX:120811939-120811958	0	1	0	0	4	0	3	0	0
chrX:123963111-123963130	1	1	1	0	5	15	193	18	0
chrX:126673575-126673594	1	1	0	0	7	4	4	0	0
chrX:13004190-13004209	0	1	0	0	6	0	7	0	0
chrX:130670012-130670031	0	1	1	0	5	0	14	3	0
chrX:132196204-132196223	1	1	1	0	5	3	57	6	0
chrX:134732108-134732127	1	0	0	0	6	5	0	0	0
chrX:134808126-134808145	1	0	0	0	7	18	0	0	0
chrX:135893725-135893744	0	1	0	0	7	0	4	0	0
chrX:13630146-13630165	0	1	0	0	5	0	3	0	0
chrX:137429432-137429451	0	1	0	0	5	0	7	0	0
chrX:138250078-138250097	1	1	1	0	4	14	9	3	0
chrX:139194841-139194860	0	1	0	0	5	0	7	0	0
chrX:140745957-140745976	1	1	1	0	6	5	125	20	0
chrX:142327415-142327434	0	1	0	0	5	0	3	0	0
chrX:142697487-142697506	1	0	0	0	6	4	0	0	0
chrX:146204378-146204397	0	1	0	0	6	0	4	0	0
chrX:148417566-148417585	1	0	0	0	6	16	0	0	0
chrX:150345725-150345744	0	1	1	0	6	0	8	4	0
chrX:150508365-150508384	0	1	0	0	5	0	3	0	0
chrX:152120495-152120514	0	1	0	0	4	0	6	0	0
chrX:153056854-153056873	1	0	0	0	5	6	0	0	0
chrX:153312714-153312733	1	0	0	0	5	7	0	0	0
chrX:153377900-153377919	1	0	0	0	5	5	0	0	0
chrX:153450508-153450527	0	1	0	0	7	0	5	0	0
chrX:153540192-153540211	0	0	0	1	3	0	0	0	15.8
chrX:153687692-153687711	0	1	1	0	5	0	24	4	0
chrX:153867851-153867870	0	1	0	0	5	0	5	0	0
chrX:154751159-154751178	0	1	0	0	7	0	4	0	0
chrX:15998115-15998134	1	0	0	0	6	4	0	0	0
chrX:16809287-16809306	0	1	0	0	6	0	12	0	0
chrX:16829755-16829774	0	1	0	0	7	0	5	0	0
chrX:16947259-16947278	0	1	1	0	6	0	18	8	0
chrX:17128390-17128409	1	0	0	0	7	5	0	0	0
chrX:17245446-17245465	1	0	0	0	7	6	0	0	0
chrX:17379287-17379306	0	1	1	0	5	0	17	9	0
chrX:17655512-17655531	0	1	0	0	6	0	4	0	0
chrX:18756920-18756939	1	0	0	0	7	5	0	0	0
chrX:25013339-25013358	0	1	0	0	6	0	18	0	0
chrX:25905612-25905631	0	1	0	0	7	0	5	0	0
chrX:26748464-26748483	1	0	0	0	5	5	0	0	0
chrX:26892449-26892468	1	1	1	1	4	39	52	22	6.9
chrX:28547698-28547717	0	1	0	0	5	0	3	0	0
chrX:28618806-28618825	1	0	0	0	5	26	0	0	0
chrX:28876252-28876271	1	1	1	0	5	9	135	33	0
chrX:28980544-28980563	0	1	0	0	6	0	5	0	0
chrX:29917833-29917852	1	1	0	0	5	81	5	0	0
chrX:34596434-34596453	0	1	0	0	5	0	10	0	0
chrX:37707848-37707867	1	1	0	0	7	6	5	0	0
chrX:39162699-39162718	1	1	0	0	4	13	4	0	0
chrX:39165999-39166018	0	1	0	0	7	0	6	0	0
chrX:39277245-39277264	1	0	0	0	7	10	0	0	0
chrX:39805193-39805212	1	1	0	0	4	3	4	0	0
chrX:40772968-40772987	1	1	0	0	5	3	8	0	0
chrX:41281246-41281265	1	1	0	0	5	3	8	0	0
chrX:4269740-4269759	0	1	0	0	6	0	4	0	0
chrX:44911669-44911688	1	1	0	0	7	5	7	0	0
chrX:45686522-45686541	1	0	1	0	4	3	0	3	0
chrX:51120136-51120155	1	0	0	0	7	7	0	0	0
chrX:53196927-53196946	1	0	0	0	5	4	0	0	0
chrX:53396204-53396223	0	1	0	0	5	0	4	0	0
chrX:53503764-53503783	1	0	0	0	7	4	0	0	0
chrX:53568805-53568824	1	0	0	0	7	4	0	0	0
chrX:53860243-53860262	1	0	0	0	7	7	0	0	0
chrX:53937883-53937902	0	1	0	0	4	0	3	0	0
chrX:54500300-54500319	1	1	1	0	7	6	32	5	0
chrX:54994869-54994888	0	1	0	0	5	0	4	0	0
chrX:55715102-55715121	0	1	0	0	7	0	5	0	0
chrX:57083327-57083346	0	1	0	0	5	0	10	0	0
chrX:65392121-65392140	1	1	0	0	7	9	10	0	0
chrX:67127570-67127589	1	0	0	0	7	10	0	0	0
chrX:68639304-68639323	0	1	0	0	5	0	8	0	0
chrX:68723336-68723355	0	1	0	0	5	0	5	0	0
chrX:68881304-68881323	0	1	1	0	4	0	6	4	0
chrX:69418711-69418730	0	1	0	0	6	0	4	0	0
chrX:69517869-69517888	1	1	0	0	5	14	23	0	0
chrX:70372285-70372304	1	0	0	0	7	4	0	0	0
chrX:71375229-71375248	0	1	0	0	5	0	3	0	0
chrX:71616697-71616716	1	1	1	1	3	93	939	85	23.2
chrX:71877387-71877406	1	1	0	0	7	8	6	0	0
chrX:72159919-72159938	1	1	0	0	4	19	8	0	0
chrX:72551701-72551720	1	1	0	0	5	6	6	0	0
chrX:72559426-72559445	1	0	0	0	7	4	0	0	0
chrX:73067687-73067706	1	0	0	0	7	12	0	0	0
chrX:73842675-73842694	0	0	1	0	7	0	0	4	0
chrX:74614710-74614729	1	1	0	0	5	4	19	0	0
chrX:75335950-75335969	0	1	0	0	7	0	5	0	0
chrX:75760352-75760371	1	0	0	0	5	6	0	0	0
chrX:76453407-76453426	1	1	1	0	5	3	6	6	0
chrX:76696218-76696237	0	1	0	0	6	0	6	0	0
chrX:77279057-77279076	0	1	0	0	7	0	7	0	0
chrX:77427738-77427757	1	0	0	0	7	11	0	0	0
chrX:81877503-81877522	0	1	0	0	6	0	5	0	0
chrX:84299304-84299323	1	0	0	0	6	5	0	0	0
chrX:85859049-85859068	0	1	0	0	5	0	10	0	0
chrX:87611837-87611856	0	1	0	0	6	0	4	0	0
chrX:90713465-90713484	1	0	0	0	7	4	0	0	0
chrX:91477333-91477352	0	1	0	0	5	0	6	0	0
[truncated: 3 more rows]
